# Supplementary material for: Drivers of Tree Growth, Mortality and Harvest Preferences in Species-Rich Plantations for Smallholders and Communities in the Tropics
Source: PLoS One. 2016 Oct 20;11(10):e0164957. doi: 10.1371/journal.pone.0164957 (PMC5072547; doi:10.1371/journal.pone.0164957)
Supplement: S1 File — (XLSX) [file pone.0164957.s002.xlsx]

## Sheet: Common species in Rainforestati
S6 File. Data of the common species in the Rainforestation plantations
Site	Plot	Tree	Species	Species richness	Species effectiveness (eH)	Tree density (trees/ha)	Tree age (years)	Tree diameter (cm)	Tree status	Tree growth (cm2/year)	Location	Slope	Soil type	Species shade tolerance	Species origin		Slope:
2	IT02B01P01	IT02B01P01T01	Bagalunga	7	6.3	318	11	34.5	Survival	84.98	Center	4	Volcanic	Shade-intolerant	Native		1 = level 0-3o
2	IT02B01P01	IT02B01P01T01	Bagalunga	6	5.3	255	13	39.3	Harvested	139.46	Center	4	Volcanic	Shade-intolerant	Native		2 = gentle 4-8o
2	IT02B01P01	IT02B01P01T02	White lauan	7	6.3	318	10	19.8	Survival	30.79	Center	4	Volcanic	Shade-tolerant	Native		3 = mod 9-16o
2	IT02B01P01	IT02B01P01T02	White lauan	6	5.3	255	12	28.5	Survival	164.76	Center	4	Volcanic	Shade-tolerant	Native		4 = steep 17-26o
2	IT02B01P01	IT02B01P01T03	Molave	7	6.3	318	11	23.9	Survival	40.78	Center	4	Volcanic	Shade-intolerant	Native		5 = very steep 27-45o
2	IT02B01P01	IT02B01P01T03	Molave	6	5.3	255	13	28	Harvested	83.81	Center	4	Volcanic	Shade-intolerant	Native		6 = precipitous > 45o
2	IT02B01P01	IT02B01P01T06	Molave	7	6.3	318	11	23.4	Survival	39.1	Center	4	Volcanic	Shade-intolerant	Native
2	IT02B01P01	IT02B01P01T06	Molave	6	5.3	255	13	29.9	Survival	136.55	Center	4	Volcanic	Shade-intolerant	Native
2	IT02B01P01	IT02B01P01T07	Hindang laparan	7	6.3	318	11	10.8	Survival	8.33	Center	4	Volcanic	Shade-intolerant	Native
2	IT02B01P01	IT02B01P01T07	Hindang laparan	6	5.3	255	13	13.5	Survival	26.06	Center	4	Volcanic	Shade-intolerant	Native
2	IT02B01P01	IT02B01P01T10	Molave	7	6.3	318	11	26.5	Survival	50.14	Center	4	Volcanic	Shade-intolerant	Native
2	IT02B01P01	IT02B01P01T10	Molave	6	5.3	255	13	28.6	Survival	46.52	Center	4	Volcanic	Shade-intolerant	Native
2	IT02B01P02	IT02B01P02T01	Santol	9	8.2	350	11	21.1	Survival	31.79	Edge	4	Volcanic	Shade-intolerant	Native
2	IT02B01P02	IT02B01P02T01	Santol	8	7.7	286	13	30.9	Harvested	199.54	Edge	4	Volcanic	Shade-intolerant	Native
2	IT02B01P02	IT02B01P02T02	Santol	9	8.2	350	11	18.1	Dead	23.39	Edge	4	Volcanic	Shade-intolerant	Native
2	IT02B01P02	IT02B01P02T03	Durian	9	8.2	350	10	10.8	Survival	9.16	Edge	4	Volcanic	Shade-tolerant	Exotic
2	IT02B01P02	IT02B01P02T03	Durian	8	7.7	286	12	11.8	Survival	8.67	Edge	4	Volcanic	Shade-tolerant	Exotic
2	IT02B01P02	IT02B01P02T04	Marang banguhan	9	8.2	350	10	16.1	Survival	20.36	Edge	4	Volcanic	Shade-tolerant	Native
2	IT02B01P02	IT02B01P02T04	Marang banguhan	8	7.7	286	12	21.3	Survival	76.82	Edge	4	Volcanic	Shade-tolerant	Native
2	IT02B01P02	IT02B01P02T05	Bagalunga	9	8.2	350	11	33.6	Survival	80.61	Edge	4	Volcanic	Shade-intolerant	Native
2	IT02B01P02	IT02B01P02T05	Bagalunga	8	7.7	286	13	34.7	Harvested	29.39	Edge	4	Volcanic	Shade-intolerant	Native
2	IT02B01P02	IT02B01P02T07	Rambutan	9	8.2	350	10	10.1	Survival	8.01	Edge	4	Volcanic	Shade-tolerant	Native
2	IT02B01P02	IT02B01P02T07	Rambutan	8	7.7	286	12	14	Survival	36.97	Edge	4	Volcanic	Shade-tolerant	Native
2	IT02B01P02	IT02B01P02T08	Santol	9	8.2	350	11	15.3	Survival	16.71	Edge	4	Volcanic	Shade-intolerant	Native
2	IT02B01P02	IT02B01P02T08	Santol	8	7.7	286	13	20.4	Harvested	71.05	Edge	4	Volcanic	Shade-intolerant	Native
2	IT02B01P02	IT02B01P02T09	Dao	9	7.7	286	13	12.9	Survival	0.24	Edge	4	Volcanic	Shade-intolerant	Native
2	IT02B01P02	IT02B01P02T09	Dao	8	8.2	350	11	12.9	Survival	11.88	Edge	4	Volcanic	Shade-intolerant	Native
2	IT02B01P02	IT02B01P02T10	Ipil-Ipil	9	8.2	350	11	24.2	Harvested	41.81	Edge	4	Volcanic	Shade-intolerant	Exotic
2	IT02B01P02	IT02B01P02T11	Nangka	9	8.2	350	11	10.3	Survival	7.57	Edge	4	Volcanic	Shade-intolerant	Exotic
2	IT02B01P02	IT02B01P02T11	Nangka	8	7.7	286	13	14.5	Harvested	40.71	Edge	4	Volcanic	Shade-intolerant	Exotic
2	IT02B03P01	IT02B03P01T01	Rambutan	6	5.7	1019	10	12.7	Survival	12.67	Center	4	Volcanic	Shade-tolerant	Native
2	IT02B03P01	IT02B03P01T01	Rambutan	6	5.7	1019	12	14.5	Survival	19.03	Center	4	Volcanic	Shade-tolerant	Native
2	IT02B03P01	IT02B03P01T02	Durian	6	5.7	1019	10	8	Survival	5.03	Center	4	Volcanic	Shade-tolerant	Exotic
2	IT02B03P01	IT02B03P01T02	Durian	6	5.7	1019	12	8.6	Survival	3.87	Center	4	Volcanic	Shade-tolerant	Exotic
2	IT02B03P01	IT02B03P01T03	Santol	6	5.7	1019	11	16.2	Survival	18.74	Center	4	Volcanic	Shade-intolerant	Native
2	IT02B03P01	IT02B03P01T03	Santol	6	5.7	1019	13	16.6	Harvested	4.53	Center	4	Volcanic	Shade-intolerant	Native
2	IT02B03P01	IT02B03P01T04	Nangka	6	5.7	1019	11	15.8	Survival	17.82	Center	4	Volcanic	Shade-intolerant	Exotic
2	IT02B03P01	IT02B03P01T04	Nangka	6	5.7	1019	13	17	Survival	15.85	Center	4	Volcanic	Shade-intolerant	Exotic
2	IT02B03P01	IT02B03P01T05	Dao	6	5.7	1019	11	10.1	Survival	7.28	Center	4	Volcanic	Shade-intolerant	Native
2	IT02B03P01	IT02B03P01T05	Dao	6	5.7	1019	13	10.1	Survival	0.001	Center	4	Volcanic	Shade-intolerant	Native
2	IT02B03P01	IT02B03P01T06	Nangka	6	5.7	1019	11	14.4	Survival	14.81	Center	4	Volcanic	Shade-intolerant	Exotic
2	IT02B03P01	IT02B03P01T06	Nangka	6	5.7	1019	13	14.8	Survival	4.6	Center	4	Volcanic	Shade-intolerant	Exotic
2	IT02B03P01	IT02B03P01T07	Molave	6	5.7	1019	11	21.5	Survival	33	Center	4	Volcanic	Shade-intolerant	Native
2	IT02B03P01	IT02B03P01T07	Molave	6	5.7	1019	13	26.1	Survival	86.01	Center	4	Volcanic	Shade-intolerant	Native
2	IT02B03P01	IT02B03P01T08	Santol	6	5.7	1019	11	18.9	Survival	25.5	Center	4	Volcanic	Shade-intolerant	Native
2	IT02B03P01	IT02B03P01T08	Santol	6	5.7	1019	13	20.7	Harvested	27.83	Center	4	Volcanic	Shade-intolerant	Native
2	IT02B04P01	IT02B04P01T01	Hindang laparan	5	4.5	1019	11	11.4	Survival	9.28	Center	4	Volcanic	Shade-intolerant	Native
2	IT02B04P01	IT02B04P01T01	Hindang laparan	5	4.7	891	13	14.5	Survival	31.34	Center	4	Volcanic	Shade-intolerant	Native
2	IT02B04P01	IT02B04P01T03	Hindang laparan	5	4.5	1019	11	18.3	Survival	23.91	Center	4	Volcanic	Shade-intolerant	Native
2	IT02B04P01	IT02B04P01T03	Hindang laparan	5	4.7	891	13	21.5	Survival	49.78	Center	4	Volcanic	Shade-intolerant	Native
2	IT02B04P01	IT02B04P01T04	Durian	5	4.5	1019	10	7.7	Survival	4.66	Center	4	Volcanic	Shade-tolerant	Exotic
2	IT02B04P01	IT02B04P01T04	Durian	5	4.7	891	12	9.4	Survival	11.34	Center	4	Volcanic	Shade-tolerant	Exotic
2	IT02B04P01	IT02B04P01T05	Hindang laparan	5	4.5	1019	11	7.5	Dead	4.02	Center	4	Volcanic	Shade-intolerant	Native
2	IT02B04P01	IT02B04P01T06	Durian	5	4.5	1019	10	6.7	Survival	3.53	Center	4	Volcanic	Shade-tolerant	Exotic
2	IT02B04P01	IT02B04P01T06	Durian	5	4.7	891	12	8.3	Survival	9.27	Center	4	Volcanic	Shade-tolerant	Exotic
2	IT02B04P01	IT02B04P01T08	Bagalunga	5	4.5	1019	11	25.3	Survival	45.7	Center	4	Volcanic	Shade-intolerant	Native
2	IT02B04P01	IT02B04P01T08	Bagalunga	5	4.7	891	13	31.7	Survival	142.56	Center	4	Volcanic	Shade-intolerant	Native
3	IT03B01P01	IT03B01P01T01	Molave	7	6.6	1146	8	11.3	Survival	12.54	Center	1	Volcanic	Shade-intolerant	Native
3	IT03B01P01	IT03B01P01T01	Molave	7	6.6	1146	10	12.7	Survival	12.88	Center	1	Volcanic	Shade-intolerant	Native
3	IT03B01P01	IT03B01P01T02	Kalumpit	7	6.6	1146	8	7.5	Survival	5.52	Center	1	Volcanic	Shade-intolerant	Native
3	IT03B01P01	IT03B01P01T02	Kalumpit	7	6.6	1146	10	7.8	Survival	1.99	Center	1	Volcanic	Shade-intolerant	Native
3	IT03B01P01	IT03B01P01T03	Mayapis	7	6.6	1146	7	7.5	Survival	6.31	Center	1	Volcanic	Shade-tolerant	Native
3	IT03B01P01	IT03B01P01T03	Mayapis	7	6.6	1146	9	9.9	Survival	16.15	Center	1	Volcanic	Shade-tolerant	Native
3	IT03B01P01	IT03B01P01T04	Narra	7	6.6	1146	8	7.5	Survival	5.52	Center	1	Volcanic	Shade-intolerant	Native
3	IT03B01P01	IT03B01P01T04	Narra	7	6.6	1146	10	11.8	Survival	32.38	Center	1	Volcanic	Shade-intolerant	Native
3	IT03B01P01	IT03B01P01T05	White lauan	7	6.6	1146	7	14.8	Survival	24.58	Center	1	Volcanic	Shade-tolerant	Native
3	IT03B01P01	IT03B01P01T05	White lauan	7	6.6	1146	9	24.8	Survival	154.82	Center	1	Volcanic	Shade-tolerant	Native
3	IT03B01P01	IT03B01P01T06	Yakal saplungan	7	6.6	1146	7	6.3	Survival	4.45	Center	1	Volcanic	Shade-tolerant	Native
3	IT03B01P01	IT03B01P01T06	Yakal saplungan	7	6.6	1146	9	7.6	Survival	7.33	Center	1	Volcanic	Shade-tolerant	Native
3	IT03B01P01	IT03B01P01T08	Mayapis	7	6.6	1146	7	18	Survival	36.35	Center	1	Volcanic	Shade-tolerant	Native
3	IT03B01P01	IT03B01P01T08	Mayapis	7	6.6	1146	9	21.9	Survival	61.1	Center	1	Volcanic	Shade-tolerant	Native
3	IT03B01P01	IT03B01P01T09	Molave	7	6.6	1146	8	7.8	Survival	5.97	Center	1	Volcanic	Shade-intolerant	Native
3	IT03B01P01	IT03B01P01T09	Molave	7	6.6	1146	10	11.6	Survival	29.12	Center	1	Volcanic	Shade-intolerant	Native
3	IT03B01P02	IT03B01P02T02	Molave	2	1.9	764	8	14	Survival	19.24	Edge	1	Volcanic	Shade-intolerant	Native
3	IT03B01P02	IT03B01P02T02	Molave	2	1.9	764	10	17.5	Survival	43.39	Edge	1	Volcanic	Shade-intolerant	Native
3	IT03B01P02	IT03B01P02T03	Molave	2	1.9	764	8	8.5	Survival	7.09	Edge	1	Volcanic	Shade-intolerant	Native
3	IT03B01P02	IT03B01P02T03	Molave	2	1.9	764	10	9.2	Survival	5.09	Edge	1	Volcanic	Shade-intolerant	Native
3	IT03B01P03	IT03B01P03T01	Kalumpit	6	5	1783	8	13.1	Survival	16.85	Edge	1	Volcanic	Shade-intolerant	Native
3	IT03B01P03	IT03B01P03T01	Kalumpit	4	5	1528	10	17	Survival	45.64	Edge	1	Volcanic	Shade-intolerant	Native
3	IT03B01P03	IT03B01P03T02	Tanguile	6	5	1783	7	14.7	Survival	24.25	Edge	1	Volcanic	Shade-tolerant	Native
3	IT03B01P03	IT03B01P03T02	Tanguile	4	5	1528	9	16.1	Survival	17.42	Edge	1	Volcanic	Shade-tolerant	Native
3	IT03B01P03	IT03B01P03T03	Kalumpit	6	5	1783	8	25.4	Survival	63.34	Edge	1	Volcanic	Shade-intolerant	Native
3	IT03B01P03	IT03B01P03T03	Kalumpit	4	5	1528	10	35.3	Survival	236.88	Edge	1	Volcanic	Shade-intolerant	Native
3	IT03B01P03	IT03B01P03T04	Dao	6	5	1783	8	21	Survival	43.3	Edge	1	Volcanic	Shade-intolerant	Native
3	IT03B01P03	IT03B01P03T04	Dao	4	5	1528	10	30.4	Survival	189.7	Edge	1	Volcanic	Shade-intolerant	Native
3	IT03B01P03	IT03B01P03T05	Kalumpit	6	5	1783	8	20.1	Survival	39.66	Edge	1	Volcanic	Shade-intolerant	Native
3	IT03B01P03	IT03B01P03T05	Kalumpit	4	5	1528	10	25.1	Survival	87.78	Edge	1	Volcanic	Shade-intolerant	Native
3	IT03B01P03	IT03B01P03T06	Tanguile	6	5	1783	7	10.5	Survival	12.37	Edge	1	Volcanic	Shade-tolerant	Native
3	IT03B01P03	IT03B01P03T06	Tanguile	4	5	1528	9	13.9	Survival	33.04	Edge	1	Volcanic	Shade-tolerant	Native
3	IT03B01P03	IT03B01P03T07	Bagtikan	6	5	1528	9	9.5	Survival	0.13	Edge	1	Volcanic	Shade-tolerant	Native
3	IT03B01P03	IT03B01P03T07	Bagtikan	4	5	1783	7	9.5	Survival	10.13	Edge	1	Volcanic	Shade-tolerant	Native
3	IT03B01P03	IT03B01P03T08	Yakal saplungan	6	5	1783	7	11	Survival	13.58	Edge	1	Volcanic	Shade-tolerant	Native
3	IT03B01P03	IT03B01P03T08	Yakal saplungan	4	5	1528	9	12.8	Survival	16.78	Edge	1	Volcanic	Shade-tolerant	Native
3	IT03B01P03	IT03B01P03T09	Tanguile	6	5	1783	7	13.4	Survival	20.15	Edge	1	Volcanic	Shade-tolerant	Native
3	IT03B01P03	IT03B01P03T09	Tanguile	4	5	1528	9	17.5	Survival	49.85	Edge	1	Volcanic	Shade-tolerant	Native
3	IT03B01P03	IT03B01P03T10	Tanguile	6	5	1783	7	16.6	Survival	30.92	Edge	1	Volcanic	Shade-tolerant	Native
3	IT03B01P03	IT03B01P03T10	Tanguile	4	5	1528	9	22.7	Survival	94.06	Edge	1	Volcanic	Shade-tolerant	Native
3	IT03B01P03	IT03B01P03T11	Yakal saplungan	6	5	1783	7	7.2	Survival	5.82	Edge	1	Volcanic	Shade-tolerant	Native
3	IT03B01P03	IT03B01P03T11	Yakal saplungan	4	5	1528	9	10.1	Survival	19.63	Edge	1	Volcanic	Shade-tolerant	Native
3	IT03B01P03	IT03B01P03T12	Yakal saplungan	6	5	1783	7	5.3	Survival	3.15	Edge	1	Volcanic	Shade-tolerant	Native
3	IT03B01P03	IT03B01P03T12	Yakal saplungan	4	5	1528	9	7.1	Survival	8.76	Edge	1	Volcanic	Shade-tolerant	Native
3	IT03B01P03	IT03B01P03T13	Yakal saplungan	6	5	1783	7	5.1	Survival	2.92	Edge	1	Volcanic	Shade-tolerant	Native
3	IT03B01P03	IT03B01P03T13	Yakal saplungan	4	5	1528	9	6.7	Survival	7.67	Edge	1	Volcanic	Shade-tolerant	Native
3	IT03B01P03	IT03B01P03T14	Molave	6	5	1783	8	11.3	Survival	12.54	Edge	1	Volcanic	Shade-intolerant	Native
3	IT03B01P03	IT03B01P03T14	Molave	4	5	1528	10	12.3	Survival	8.83	Edge	1	Volcanic	Shade-intolerant	Native
3	IT03B01P04	IT03B01P04T01	Mayapis	6	5.7	891	7	13.6	Survival	20.75	Edge	1	Volcanic	Shade-tolerant	Native
3	IT03B01P04	IT03B01P04T01	Mayapis	6	5.7	891	9	15.9	Survival	26.84	Edge	1	Volcanic	Shade-tolerant	Native
3	IT03B01P04	IT03B01P04T02	Mayapis	6	5.7	891	7	15	Survival	25.24	Edge	1	Volcanic	Shade-tolerant	Native
3	IT03B01P04	IT03B01P04T02	Mayapis	6	5.7	891	9	17.8	Survival	35.53	Edge	1	Volcanic	Shade-tolerant	Native
3	IT03B01P04	IT03B01P04T03	Apitong hagakhak	6	5.7	891	7	8	Survival	7.18	Edge	1	Volcanic	Shade-tolerant	Native
3	IT03B01P04	IT03B01P04T03	Apitong hagakhak	6	5.7	891	9	10.7	Survival	20.05	Edge	1	Volcanic	Shade-tolerant	Native
3	IT03B01P04	IT03B01P04T04	White lauan	6	5.7	891	7	20.5	Survival	47.15	Edge	1	Volcanic	Shade-tolerant	Native
3	IT03B01P04	IT03B01P04T04	White lauan	6	5.7	891	9	29	Survival	164.46	Edge	1	Volcanic	Shade-tolerant	Native
3	IT03B01P04	IT03B01P04T05	Molave	6	5.7	891	8	16.3	Survival	26.08	Edge	1	Volcanic	Shade-intolerant	Native
3	IT03B01P04	IT03B01P04T05	Molave	6	5.7	891	10	17.4	Survival	14.72	Edge	1	Volcanic	Shade-intolerant	Native
3	IT03B01P04	IT03B01P04T06	Yakal saplungan	6	5.7	891	7	10.3	Survival	11.9	Edge	1	Volcanic	Shade-tolerant	Native
3	IT03B01P04	IT03B01P04T06	Yakal saplungan	6	5.7	891	9	12.1	Survival	15.79	Edge	1	Volcanic	Shade-tolerant	Native
3	IT03B01P04	IT03B01P04T07	Tanguile	6	5.7	891	7	17.1	Survival	32.81	Edge	1	Volcanic	Shade-tolerant	Native
3	IT03B01P04	IT03B01P04T07	Tanguile	6	5.7	891	9	21.6	Survival	69.15	Edge	1	Volcanic	Shade-tolerant	Native
3	IT03B01P05	IT03B01P05T01	Tanguile	2	2	1655	7	14.5	Survival	23.59	Edge	1	Volcanic	Shade-tolerant	Native
3	IT03B01P05	IT03B01P05T01	Tanguile	2	2	1655	9	18.5	Survival	51.28	Edge	1	Volcanic	Shade-tolerant	Native
3	IT03B01P05	IT03B01P05T02	Tanguile	2	2	1655	7	13.6	Survival	20.75	Edge	1	Volcanic	Shade-tolerant	Native
3	IT03B01P05	IT03B01P05T02	Tanguile	2	2	1655	9	17.2	Survival	43.39	Edge	1	Volcanic	Shade-tolerant	Native
3	IT03B01P05	IT03B01P05T03	Tanguile	2	2	1655	7	16.2	Survival	29.45	Edge	1	Volcanic	Shade-tolerant	Native
3	IT03B01P05	IT03B01P05T03	Tanguile	2	2	1655	9	19.4	Survival	44.99	Edge	1	Volcanic	Shade-tolerant	Native
3	IT03B01P05	IT03B01P05T04	Tanguile	2	2	1655	7	15.2	Survival	25.92	Edge	1	Volcanic	Shade-tolerant	Native
3	IT03B01P05	IT03B01P05T04	Tanguile	2	2	1655	9	16.6	Survival	16.86	Edge	1	Volcanic	Shade-tolerant	Native
3	IT03B01P05	IT03B01P05T05	Tanguile	2	2	1655	7	16.1	Survival	29.08	Edge	1	Volcanic	Shade-tolerant	Native
3	IT03B01P05	IT03B01P05T05	Tanguile	2	2	1655	9	19.4	Survival	46.26	Edge	1	Volcanic	Shade-tolerant	Native
3	IT03B01P05	IT03B01P05T06	Mayapis	2	2	1655	7	9	Survival	9.09	Edge	1	Volcanic	Shade-tolerant	Native
3	IT03B01P05	IT03B01P05T06	Mayapis	2	2	1655	9	11.8	Survival	22.66	Edge	1	Volcanic	Shade-tolerant	Native
3	IT03B01P05	IT03B01P05T07	Mayapis	2	2	1655	7	11.3	Survival	14.33	Edge	1	Volcanic	Shade-tolerant	Native
3	IT03B01P05	IT03B01P05T07	Mayapis	2	2	1655	9	13.7	Survival	23.43	Edge	1	Volcanic	Shade-tolerant	Native
3	IT03B01P05	IT03B01P05T08	Mayapis	2	2	1655	7	16.3	Survival	29.81	Edge	1	Volcanic	Shade-tolerant	Native
3	IT03B01P05	IT03B01P05T08	Mayapis	2	2	1655	9	19.1	Survival	38.9	Edge	1	Volcanic	Shade-tolerant	Native
3	IT03B01P05	IT03B01P05T09	Mayapis	2	2	1655	7	16.2	Survival	29.45	Edge	1	Volcanic	Shade-tolerant	Native
3	IT03B01P05	IT03B01P05T09	Mayapis	2	2	1655	9	19.4	Survival	44.99	Edge	1	Volcanic	Shade-tolerant	Native
3	IT03B01P05	IT03B01P05T10	Tanguile	2	2	1655	7	10.9	Survival	13.33	Edge	1	Volcanic	Shade-tolerant	Native
3	IT03B01P05	IT03B01P05T10	Tanguile	2	2	1655	9	11.8	Survival	7.81	Edge	1	Volcanic	Shade-tolerant	Native
3	IT03B01P05	IT03B01P05T11	Mayapis	2	2	1655	7	16.5	Survival	30.55	Edge	1	Volcanic	Shade-tolerant	Native
3	IT03B01P05	IT03B01P05T11	Mayapis	2	2	1655	9	21.3	Survival	71.7	Edge	1	Volcanic	Shade-tolerant	Native
3	IT03B01P05	IT03B01P05T12	Mayapis	2	2	1655	7	9.4	Survival	9.91	Edge	1	Volcanic	Shade-tolerant	Native
3	IT03B01P05	IT03B01P05T12	Mayapis	2	2	1655	9	10.5	Survival	8.63	Edge	1	Volcanic	Shade-tolerant	Native
3	IT03B01P05	IT03B01P05T13	Mayapis	2	2	1655	7	12.9	Survival	18.67	Edge	1	Volcanic	Shade-tolerant	Native
3	IT03B01P05	IT03B01P05T13	Mayapis	2	2	1655	9	14.6	Survival	18.84	Edge	1	Volcanic	Shade-tolerant	Native
3	IT03B01P06	IT03B01P06T01	Yakal saplungan	4	3.8	1528	7	6.5	Survival	4.74	Edge	1	Volcanic	Shade-tolerant	Native
3	IT03B01P06	IT03B01P06T01	Yakal saplungan	6	5.1	1528	9	7.9	Survival	7.68	Edge	1	Volcanic	Shade-tolerant	Native
3	IT03B01P06	IT03B01P06T02	White lauan	4	3.8	1528	7	20.5	Survival	47.15	Edge	1	Volcanic	Shade-tolerant	Native
3	IT03B01P06	IT03B01P06T02	White lauan	6	5.1	1528	9	26.3	Survival	107.09	Edge	1	Volcanic	Shade-tolerant	Native
3	IT03B01P06	IT03B01P06T03	Tanguile	4	3.8	1528	7	8.2	Survival	7.54	Edge	1	Volcanic	Shade-tolerant	Native
3	IT03B01P06	IT03B01P06T03	Tanguile	6	5.1	1528	9	8.8	Survival	4.12	Edge	1	Volcanic	Shade-tolerant	Native
3	IT03B01P06	IT03B01P06T04	Tanguile	4	3.8	1528	7	12.1	Survival	16.43	Edge	1	Volcanic	Shade-tolerant	Native
3	IT03B01P06	IT03B01P06T04	Tanguile	6	5.1	1528	9	12.9	Survival	7.77	Edge	1	Volcanic	Shade-tolerant	Native
3	IT03B01P06	IT03B01P06T05	Bagtikan	4	3.8	1528	7	9.6	Survival	10.34	Edge	1	Volcanic	Shade-tolerant	Native
3	IT03B01P06	IT03B01P06T05	Bagtikan	6	5.1	1528	9	13.6	Survival	36.02	Edge	1	Volcanic	Shade-tolerant	Native
3	IT03B01P06	IT03B01P06T06	Bagtikan	4	3.8	1528	7	14.3	Survival	22.94	Edge	1	Volcanic	Shade-tolerant	Native
3	IT03B01P06	IT03B01P06T06	Bagtikan	6	5.1	1528	9	20.4	Survival	82.67	Edge	1	Volcanic	Shade-tolerant	Native
3	IT03B01P06	IT03B01P06T07	Bagtikan	4	3.8	1528	7	7.7	Survival	6.65	Edge	1	Volcanic	Shade-tolerant	Native
3	IT03B01P06	IT03B01P06T07	Bagtikan	6	5.1	1528	9	9.3	Survival	10.64	Edge	1	Volcanic	Shade-tolerant	Native
3	IT03B01P06	IT03B01P06T08	Bagtikan	4	3.8	1528	7	15	Survival	25.24	Edge	1	Volcanic	Shade-tolerant	Native
3	IT03B01P06	IT03B01P06T08	Bagtikan	6	5.1	1528	9	19.4	Survival	59.7	Edge	1	Volcanic	Shade-tolerant	Native
3	IT03B01P06	IT03B01P06T09	Yakal saplungan	4	3.8	1528	7	7.5	Survival	6.31	Edge	1	Volcanic	Shade-tolerant	Native
3	IT03B01P06	IT03B01P06T09	Yakal saplungan	6	5.1	1528	9	8.2	Survival	4.19	Edge	1	Volcanic	Shade-tolerant	Native
3	IT03B01P06	IT03B01P06T10	White lauan	4	3.8	1528	7	11.6	Survival	15.1	Edge	1	Volcanic	Shade-tolerant	Native
3	IT03B01P06	IT03B01P06T10	White lauan	6	5.1	1528	9	13	Survival	13.39	Edge	1	Volcanic	Shade-tolerant	Native
3	IT03B01P06	IT03B01P06T11	Yakal saplungan	4	3.8	1528	7	7.2	Survival	5.82	Edge	1	Volcanic	Shade-tolerant	Native
3	IT03B01P06	IT03B01P06T11	Yakal saplungan	6	5.1	1528	9	8	Survival	4.51	Edge	1	Volcanic	Shade-tolerant	Native
3	IT03B01P06	IT03B01P06T12	Yakal saplungan	4	3.8	1528	7	7.3	Survival	5.98	Edge	1	Volcanic	Shade-tolerant	Native
3	IT03B01P06	IT03B01P06T12	Yakal saplungan	6	5.1	1528	9	14.3	Harvested	59.65	Edge	1	Volcanic	Shade-tolerant	Native
3	IT03B01P07	IT03B01P07T01	Bagtikan	4	3.2	1146	7	9.6	Survival	10.34	Edge	1	Volcanic	Shade-tolerant	Native
3	IT03B01P07	IT03B01P07T01	Bagtikan	4	3.2	1146	9	13.6	Survival	36.36	Edge	1	Volcanic	Shade-tolerant	Native
3	IT03B01P07	IT03B01P07T02	Bagtikan	4	3.2	1146	7	10.4	Survival	12.14	Edge	1	Volcanic	Shade-tolerant	Native
3	IT03B01P07	IT03B01P07T02	Bagtikan	4	3.2	1146	9	14.5	Survival	40.26	Edge	1	Volcanic	Shade-tolerant	Native
3	IT03B01P07	IT03B01P07T03	Molave	4	3.2	1146	8	16.6	Survival	27.05	Edge	1	Volcanic	Shade-intolerant	Native
3	IT03B01P07	IT03B01P07T03	Molave	4	3.2	1146	10	19.3	Survival	38.39	Edge	1	Volcanic	Shade-intolerant	Native
3	IT03B01P07	IT03B01P07T04	Mayapis	4	3.2	1146	7	18	Survival	36.35	Edge	1	Volcanic	Shade-tolerant	Native
3	IT03B01P07	IT03B01P07T04	Mayapis	4	3.2	1146	9	20.5	Survival	37.78	Edge	1	Volcanic	Shade-tolerant	Native
3	IT03B01P07	IT03B01P07T05	Tanguile	4	3.2	1146	7	24.3	Survival	66.25	Edge	1	Volcanic	Shade-tolerant	Native
3	IT03B01P07	IT03B01P07T05	Tanguile	4	3.2	1146	9	30.2	Survival	127.21	Edge	1	Volcanic	Shade-tolerant	Native
3	IT03B01P07	IT03B01P07T06	Mayapis	4	3.2	1146	7	13.3	Survival	19.85	Edge	1	Volcanic	Shade-tolerant	Native
3	IT03B01P07	IT03B01P07T06	Mayapis	4	3.2	1146	9	15.5	Survival	25.29	Edge	1	Volcanic	Shade-tolerant	Native
3	IT03B01P07	IT03B01P07T07	Mayapis	4	3.2	1146	7	16.3	Survival	29.81	Edge	1	Volcanic	Shade-tolerant	Native
3	IT03B01P07	IT03B01P07T07	Mayapis	4	3.2	1146	9	18.3	Survival	26.76	Edge	1	Volcanic	Shade-tolerant	Native
3	IT03B01P07	IT03B01P07T08	Mayapis	4	3.2	1146	7	12.5	Survival	17.53	Edge	1	Volcanic	Shade-tolerant	Native
3	IT03B01P07	IT03B01P07T08	Mayapis	4	3.2	1146	9	15	Survival	26.53	Edge	1	Volcanic	Shade-tolerant	Native
3	IT03B01P07	IT03B01P07T09	Mayapis	4	3.2	1146	7	12.8	Survival	18.38	Edge	1	Volcanic	Shade-tolerant	Native
3	IT03B01P07	IT03B01P07T09	Mayapis	4	3.2	1146	9	14.9	Survival	22.81	Edge	1	Volcanic	Shade-tolerant	Native
3	IT03B01P08	IT03B01P08T01	Molave	6	5.4	1146	8	12	Survival	14.14	Center	1	Volcanic	Shade-intolerant	Native
3	IT03B01P08	IT03B01P08T01	Molave	6	5.3	1146	10	12	Survival	0.3	Center	1	Volcanic	Shade-intolerant	Native
3	IT03B01P08	IT03B01P08T02	Tanguile	6	5.4	1146	7	14	Survival	21.99	Center	1	Volcanic	Shade-tolerant	Native
3	IT03B01P08	IT03B01P08T02	Tanguile	6	5.3	1146	9	17	Survival	36.07	Center	1	Volcanic	Shade-tolerant	Native
3	IT03B01P08	IT03B01P08T03	Mayapis	6	5.4	1146	7	8.7	Survival	8.49	Center	1	Volcanic	Shade-tolerant	Native
3	IT03B01P08	IT03B01P08T03	Mayapis	6	5.3	1146	9	11.1	Survival	18.46	Center	1	Volcanic	Shade-tolerant	Native
3	IT03B01P08	IT03B01P08T04	Tanguile	6	5.4	1146	7	8.7	Survival	8.49	Center	1	Volcanic	Shade-tolerant	Native
3	IT03B01P08	IT03B01P08T04	Tanguile	6	5.3	1146	9	9.5	Survival	6.09	Center	1	Volcanic	Shade-tolerant	Native
3	IT03B01P08	IT03B01P08T05	Molave	6	5.4	1146	8	12	Survival	14.14	Center	1	Volcanic	Shade-intolerant	Native
3	IT03B01P08	IT03B01P08T05	Molave	6	5.3	1146	10	12.9	Survival	8.71	Center	1	Volcanic	Shade-intolerant	Native
3	IT03B01P08	IT03B01P08T06	Narra	6	5.4	1146	8	12.3	Survival	14.85	Center	1	Volcanic	Shade-intolerant	Native
3	IT03B01P08	IT03B01P08T06	Narra	6	5.3	1146	10	15.5	Survival	35.34	Center	1	Volcanic	Shade-intolerant	Native
3	IT03B01P08	IT03B01P08T07	Molave	6	5.4	1146	8	12.7	Survival	15.83	Center	1	Volcanic	Shade-intolerant	Native
3	IT03B01P08	IT03B01P08T07	Molave	6	5.3	1146	10	14.3	Survival	17.23	Center	1	Volcanic	Shade-intolerant	Native
3	IT03B01P08	IT03B01P08T08	White lauan	6	5.4	1146	7	14.5	Survival	23.59	Center	1	Volcanic	Shade-tolerant	Native
3	IT03B01P08	IT03B01P08T08	White lauan	6	5.3	1146	9	20.9	Survival	88.66	Center	1	Volcanic	Shade-tolerant	Native
3	IT03B01P08	IT03B01P08T09	Bagtikan	6	5.4	1146	7	7	Survival	5.5	Center	1	Volcanic	Shade-tolerant	Native
3	IT03B01P08	IT03B01P08T09	Bagtikan	6	5.3	1146	9	9.5	Survival	16.09	Center	1	Volcanic	Shade-tolerant	Native
3	IT03B01P09	IT03B01P09T01	Mayapis	5	4.7	1528	7	17	Survival	32.43	Edge	1	Volcanic	Shade-tolerant	Native
3	IT03B01P09	IT03B01P09T01	Mayapis	5	4.7	1528	9	18.5	Survival	20.36	Edge	1	Volcanic	Shade-tolerant	Native
3	IT03B01P09	IT03B01P09T02	Kalumpit	5	4.7	1528	8	11.5	Survival	12.98	Edge	1	Volcanic	Shade-intolerant	Native
3	IT03B01P09	IT03B01P09T02	Kalumpit	5	4.7	1528	10	14	Survival	25.1	Edge	1	Volcanic	Shade-intolerant	Native
3	IT03B01P09	IT03B01P09T03	Tanguile	5	4.7	1528	7	15.4	Survival	26.61	Edge	1	Volcanic	Shade-tolerant	Native
3	IT03B01P09	IT03B01P09T03	Tanguile	5	4.7	1528	9	18.5	Harvested	40.72	Edge	1	Volcanic	Shade-tolerant	Native
3	IT03B01P09	IT03B01P09T04	Molave	5	4.7	1528	8	18	Survival	31.81	Edge	1	Volcanic	Shade-intolerant	Native
3	IT03B01P09	IT03B01P09T04	Molave	5	4.7	1528	10	20.6	Survival	39.32	Edge	1	Volcanic	Shade-intolerant	Native
3	IT03B01P09	IT03B01P09T05	Tanguile	5	4.7	1528	7	18	Survival	36.35	Edge	1	Volcanic	Shade-tolerant	Native
3	IT03B01P09	IT03B01P09T05	Tanguile	5	4.7	1528	9	22.3	Survival	67.73	Edge	1	Volcanic	Shade-tolerant	Native
3	IT03B01P09	IT03B01P09T06	Kalumpit	5	4.7	1528	8	5.6	Survival	3.08	Edge	1	Volcanic	Shade-intolerant	Native
3	IT03B01P09	IT03B01P09T06	Kalumpit	5	4.7	1528	10	6.3	Survival	3.28	Edge	1	Volcanic	Shade-intolerant	Native
3	IT03B01P09	IT03B01P09T07	Mayapis	5	4.7	1528	7	22	Survival	54.3	Edge	1	Volcanic	Shade-tolerant	Native
3	IT03B01P09	IT03B01P09T07	Mayapis	5	4.7	1528	9	25.7	Survival	69.06	Edge	1	Volcanic	Shade-tolerant	Native
3	IT03B01P09	IT03B01P09T08	Mayapis	5	4.7	1528	7	11.7	Survival	15.36	Edge	1	Volcanic	Shade-tolerant	Native
3	IT03B01P09	IT03B01P09T08	Mayapis	5	4.7	1528	9	12.7	Survival	9.91	Edge	1	Volcanic	Shade-tolerant	Native
3	IT03B01P09	IT03B01P09T09	Molave	5	4.7	1528	8	7.9	Survival	6.13	Edge	1	Volcanic	Shade-intolerant	Native
3	IT03B01P09	IT03B01P09T09	Molave	5	4.7	1528	10	7.9	Harvested	0.16	Edge	1	Volcanic	Shade-intolerant	Native
3	IT03B01P09	IT03B01P09T10	Tanguile	5	4.7	1528	7	12.7	Survival	18.1	Edge	1	Volcanic	Shade-tolerant	Native
3	IT03B01P09	IT03B01P09T10	Tanguile	5	4.7	1528	9	15.4	Survival	30.25	Edge	1	Volcanic	Shade-tolerant	Native
3	IT03B01P09	IT03B01P09T11	Bagtikan	5	4.7	1528	7	7.5	Survival	6.31	Edge	1	Volcanic	Shade-tolerant	Native
3	IT03B01P09	IT03B01P09T11	Bagtikan	5	4.7	1528	9	10.5	Survival	21.24	Edge	1	Volcanic	Shade-tolerant	Native
3	IT03B01P09	IT03B01P09T12	Kalumpit	5	4.7	1528	8	12.5	Survival	15.34	Edge	1	Volcanic	Shade-intolerant	Native
3	IT03B01P09	IT03B01P09T12	Kalumpit	5	4.7	1528	10	17.1	Survival	53.81	Edge	1	Volcanic	Shade-intolerant	Native
3	IT03B01P10	IT03B01P10T01	Bagtikan	4	3.2	2037	7	16	Survival	28.72	Edge	1	Volcanic	Shade-tolerant	Native
3	IT03B01P10	IT03B01P10T01	Bagtikan	4	3.2	2037	9	21.5	Survival	80.22	Edge	1	Volcanic	Shade-tolerant	Native
3	IT03B01P10	IT03B01P10T02	Tanguile	4	3.2	2037	7	13	Survival	18.96	Edge	1	Volcanic	Shade-tolerant	Native
3	IT03B01P10	IT03B01P10T02	Tanguile	4	3.2	2037	9	16	Survival	33.9	Edge	1	Volcanic	Shade-tolerant	Native
3	IT03B01P10	IT03B01P10T03	Yakal saplungan	4	3.2	2037	7	12	Survival	16.16	Edge	1	Volcanic	Shade-tolerant	Native
3	IT03B01P10	IT03B01P10T03	Yakal saplungan	4	3.2	2037	9	15.9	Survival	42.92	Edge	1	Volcanic	Shade-tolerant	Native
3	IT03B01P10	IT03B01P10T04	Yakal saplungan	4	3.2	2037	7	12.5	Survival	17.53	Edge	1	Volcanic	Shade-tolerant	Native
3	IT03B01P10	IT03B01P10T04	Yakal saplungan	4	3.2	2037	9	15	Survival	26.53	Edge	1	Volcanic	Shade-tolerant	Native
3	IT03B01P10	IT03B01P10T05	Yakal saplungan	4	3.2	2037	7	13	Survival	18.96	Edge	1	Volcanic	Shade-tolerant	Native
3	IT03B01P10	IT03B01P10T05	Yakal saplungan	4	3.2	2037	9	15.9	Survival	33.11	Edge	1	Volcanic	Shade-tolerant	Native
3	IT03B01P10	IT03B01P10T06	Tanguile	4	3.2	2037	7	9.5	Survival	10.13	Edge	1	Volcanic	Shade-tolerant	Native
3	IT03B01P10	IT03B01P10T06	Tanguile	4	3.2	2037	9	11.5	Survival	16.13	Edge	1	Volcanic	Shade-tolerant	Native
3	IT03B01P10	IT03B01P10T07	Yakal saplungan	4	3.2	2037	7	8.5	Survival	8.11	Edge	1	Volcanic	Shade-tolerant	Native
3	IT03B01P10	IT03B01P10T07	Yakal saplungan	4	3.2	2037	9	11.1	Survival	20.37	Edge	1	Volcanic	Shade-tolerant	Native
3	IT03B01P10	IT03B01P10T08	Tanguile	4	3.2	2037	7	16.4	Survival	30.18	Edge	1	Volcanic	Shade-tolerant	Native
3	IT03B01P10	IT03B01P10T08	Tanguile	4	3.2	2037	9	20.5	Survival	59.91	Edge	1	Volcanic	Shade-tolerant	Native
3	IT03B01P10	IT03B01P10T09	Tanguile	4	3.2	2037	7	9.5	Survival	10.13	Edge	1	Volcanic	Shade-tolerant	Native
3	IT03B01P10	IT03B01P10T09	Tanguile	4	3.2	2037	9	11	Survival	12.19	Edge	1	Volcanic	Shade-tolerant	Native
3	IT03B01P10	IT03B01P10T10	Tanguile	4	3.2	2037	7	6.2	Survival	4.31	Edge	1	Volcanic	Shade-tolerant	Native
3	IT03B01P10	IT03B01P10T10	Tanguile	4	3.2	2037	9	7.2	Survival	5.23	Edge	1	Volcanic	Shade-tolerant	Native
3	IT03B01P10	IT03B01P10T11	Yakal saplungan	4	3.2	2037	7	10.2	Survival	11.67	Edge	1	Volcanic	Shade-tolerant	Native
3	IT03B01P10	IT03B01P10T11	Yakal saplungan	4	3.2	2037	9	11.6	Survival	12.15	Edge	1	Volcanic	Shade-tolerant	Native
3	IT03B01P10	IT03B01P10T12	Tanguile	4	3.2	2037	7	17	Survival	32.43	Edge	1	Volcanic	Shade-tolerant	Native
3	IT03B01P10	IT03B01P10T12	Tanguile	4	3.2	2037	9	19.7	Survival	38.47	Edge	1	Volcanic	Shade-tolerant	Native
3	IT03B01P10	IT03B01P10T13	Tanguile	4	3.2	2037	7	14.5	Survival	23.59	Edge	1	Volcanic	Shade-tolerant	Native
3	IT03B01P10	IT03B01P10T13	Tanguile	4	3.2	2037	9	17.1	Survival	31.75	Edge	1	Volcanic	Shade-tolerant	Native
3	IT03B01P10	IT03B01P10T14	Kalumpit	4	3.2	2037	8	14.5	Survival	20.64	Edge	1	Volcanic	Shade-intolerant	Native
3	IT03B01P10	IT03B01P10T14	Kalumpit	4	3.2	2037	10	20.7	Survival	85.54	Edge	1	Volcanic	Shade-intolerant	Native
3	IT03B01P10	IT03B01P10T15	Yakal saplungan	4	3.2	2037	7	7.7	Survival	6.65	Edge	1	Volcanic	Shade-tolerant	Native
3	IT03B01P10	IT03B01P10T15	Yakal saplungan	4	3.2	2037	9	8.2	Survival	3	Edge	1	Volcanic	Shade-tolerant	Native
3	IT03B01P10	IT03B01P10T16	Bagtikan	4	3.2	2037	7	11.6	Survival	15.1	Edge	1	Volcanic	Shade-tolerant	Native
3	IT03B01P10	IT03B01P10T16	Bagtikan	4	3.2	2037	9	14.9	Survival	34.31	Edge	1	Volcanic	Shade-tolerant	Native
3	IT03B01P11	IT03B01P11T01	Tanguile	6	5.7	1273	7	14.7	Survival	24.25	Center	1	Volcanic	Shade-tolerant	Native
3	IT03B01P11	IT03B01P11T01	Tanguile	5	4.9	1146	9	16.7	Survival	24.81	Center	1	Volcanic	Shade-tolerant	Native
3	IT03B01P11	IT03B01P11T02	Narra	6	5.7	1273	8	5	Dead	2.45	Center	1	Volcanic	Shade-intolerant	Native
3	IT03B01P11	IT03B01P11T03	Yakal kaliot	6	5.7	1273	7	7.7	Survival	6.65	Center	1	Volcanic	Shade-tolerant	Native
3	IT03B01P11	IT03B01P11T03	Yakal kaliot	5	4.9	1146	9	10.1	Survival	16.95	Center	1	Volcanic	Shade-tolerant	Native
3	IT03B01P11	IT03B01P11T04	Yakal kaliot	6	5.7	1273	7	5.5	Survival	3.39	Center	1	Volcanic	Shade-tolerant	Native
3	IT03B01P11	IT03B01P11T04	Yakal kaliot	5	4.9	1146	9	8	Survival	12.99	Center	1	Volcanic	Shade-tolerant	Native
3	IT03B01P11	IT03B01P11T05	Tanguile	6	5.7	1273	7	19.4	Survival	42.23	Center	1	Volcanic	Shade-tolerant	Native
3	IT03B01P11	IT03B01P11T05	Tanguile	5	4.9	1146	9	24.2	Survival	82.02	Center	1	Volcanic	Shade-tolerant	Native
3	IT03B01P11	IT03B01P11T06	Molave	6	5.7	1273	8	13.7	Survival	18.43	Center	1	Volcanic	Shade-intolerant	Native
3	IT03B01P11	IT03B01P11T06	Molave	5	4.9	1146	10	21.5	Survival	107.58	Center	1	Volcanic	Shade-intolerant	Native
3	IT03B01P11	IT03B01P11T07	Molave	6	5.7	1273	8	12.5	Survival	15.34	Center	1	Volcanic	Shade-intolerant	Native
3	IT03B01P11	IT03B01P11T07	Molave	5	4.9	1146	10	16.1	Survival	40.51	Center	1	Volcanic	Shade-intolerant	Native
3	IT03B01P11	IT03B01P11T08	Yakal saplungan	6	5.7	1273	7	6.2	Survival	4.31	Center	1	Volcanic	Shade-tolerant	Native
3	IT03B01P11	IT03B01P11T08	Yakal saplungan	5	4.9	1146	9	7.2	Survival	5.05	Center	1	Volcanic	Shade-tolerant	Native
3	IT03B01P11	IT03B01P11T09	White lauan	6	5.7	1273	7	18.5	Survival	38.4	Center	1	Volcanic	Shade-tolerant	Native
3	IT03B01P11	IT03B01P11T09	White lauan	5	4.9	1146	9	26.4	Survival	139.7	Center	1	Volcanic	Shade-tolerant	Native
3	IT03B01P11	IT03B01P11T10	Yakal saplungan	6	5.7	1273	7	7.5	Survival	6.31	Center	1	Volcanic	Shade-tolerant	Native
3	IT03B01P11	IT03B01P11T10	Yakal saplungan	5	4.9	1146	9	8.8	Survival	8.44	Center	1	Volcanic	Shade-tolerant	Native
3	IT03B01P12	IT03B01P12T01	Mayapis	5	4.4	1273	7	23.6	Survival	62.49	Edge	1	Volcanic	Shade-tolerant	Native
3	IT03B01P12	IT03B01P12T01	Mayapis	5	4.6	1146	9	28	Survival	89.41	Edge	1	Volcanic	Shade-tolerant	Native
3	IT03B01P12	IT03B01P12T02	Narra	5	4.4	1273	8	12.2	Survival	14.61	Edge	1	Volcanic	Shade-intolerant	Native
3	IT03B01P12	IT03B01P12T02	Narra	5	4.6	1146	10	14.3	Survival	22.12	Edge	1	Volcanic	Shade-intolerant	Native
3	IT03B01P12	IT03B01P12T03	Mayapis	5	4.4	1273	7	12.7	Survival	18.1	Edge	1	Volcanic	Shade-tolerant	Native
3	IT03B01P12	IT03B01P12T03	Mayapis	5	4.6	1146	9	14	Survival	13.69	Edge	1	Volcanic	Shade-tolerant	Native
3	IT03B01P12	IT03B01P12T04	White lauan	5	4.4	1273	7	23.2	Survival	60.39	Edge	1	Volcanic	Shade-tolerant	Native
3	IT03B01P12	IT03B01P12T04	White lauan	5	4.6	1146	9	28.6	Survival	110.92	Edge	1	Volcanic	Shade-tolerant	Native
3	IT03B01P12	IT03B01P12T05	Molave	5	4.4	1273	8	6.5	Harvested	4.15	Edge	1	Volcanic	Shade-intolerant	Native
3	IT03B01P12	IT03B01P12T06	Molave	5	4.4	1273	8	12.6	Survival	15.59	Edge	1	Volcanic	Shade-intolerant	Native
3	IT03B01P12	IT03B01P12T06	Molave	5	4.6	1146	10	14	Survival	14.69	Edge	1	Volcanic	Shade-intolerant	Native
3	IT03B01P12	IT03B01P12T07	Bagtikan	5	4.4	1273	7	14.4	Survival	23.27	Edge	1	Volcanic	Shade-tolerant	Native
3	IT03B01P12	IT03B01P12T07	Bagtikan	5	4.6	1146	9	17.2	Survival	34.59	Edge	1	Volcanic	Shade-tolerant	Native
3	IT03B01P12	IT03B01P12T08	Molave	5	4.4	1273	8	14.5	Survival	20.64	Edge	1	Volcanic	Shade-intolerant	Native
3	IT03B01P12	IT03B01P12T08	Molave	5	4.6	1146	10	16.9	Survival	29.2	Edge	1	Volcanic	Shade-intolerant	Native
3	IT03B01P12	IT03B01P12T09	Molave	5	4.4	1273	8	15.9	Survival	24.82	Edge	1	Volcanic	Shade-intolerant	Native
3	IT03B01P12	IT03B01P12T09	Molave	5	4.6	1146	10	19.7	Survival	53.67	Edge	1	Volcanic	Shade-intolerant	Native
3	IT03B01P12	IT03B01P12T10	Bagtikan	5	4.4	1273	7	9.1	Survival	9.29	Edge	1	Volcanic	Shade-tolerant	Native
3	IT03B01P12	IT03B01P12T10	Bagtikan	5	4.6	1146	9	10.5	Survival	10.81	Edge	1	Volcanic	Shade-tolerant	Native
3	IT03B02P01	IT03B02P01T01	Molave	4	3.9	1146	8	11.4	Survival	12.76	Center	1	Volcanic	Shade-intolerant	Native
3	IT03B02P01	IT03B02P01T01	Molave	4	3.7	1019	10	15.1	Survival	37.98	Center	1	Volcanic	Shade-intolerant	Native
3	IT03B02P01	IT03B02P01T02	Molave	4	3.9	1146	8	7.5	Survival	5.52	Center	1	Volcanic	Shade-intolerant	Native
3	IT03B02P01	IT03B02P01T02	Molave	4	3.7	1019	10	8.4	Dead	5.85	Center	1	Volcanic	Shade-intolerant	Native
3	IT03B02P01	IT03B02P01T03	Kalumpit	4	3.9	1146	8	6	Survival	3.53	Center	1	Volcanic	Shade-intolerant	Native
3	IT03B02P01	IT03B02P01T03	Kalumpit	4	3.7	1019	10	7.7	Survival	9.36	Center	1	Volcanic	Shade-intolerant	Native
3	IT03B02P01	IT03B02P01T04	Bagtikan	4	3.9	1146	7	11.2	Survival	14.07	Center	1	Volcanic	Shade-tolerant	Native
3	IT03B02P01	IT03B02P01T04	Bagtikan	4	3.7	1019	9	22.1	Survival	142.93	Center	1	Volcanic	Shade-tolerant	Native
3	IT03B02P01	IT03B02P01T05	Narra	4	3.9	1146	8	5.5	Survival	2.97	Center	1	Volcanic	Shade-intolerant	Native
3	IT03B02P01	IT03B02P01T05	Narra	4	3.7	1019	10	6	Survival	2.18	Center	1	Volcanic	Shade-intolerant	Native
3	IT03B02P01	IT03B02P01T06	Kalumpit	4	3.9	1146	8	12.5	Survival	15.34	Center	1	Volcanic	Shade-intolerant	Native
3	IT03B02P01	IT03B02P01T06	Kalumpit	4	3.7	1019	10	18	Harvested	66.56	Center	1	Volcanic	Shade-intolerant	Native
3	IT03B02P01	IT03B02P01T07	Bagtikan	4	3.9	1146	7	10	Survival	11.22	Center	1	Volcanic	Shade-tolerant	Native
3	IT03B02P01	IT03B02P01T07	Bagtikan	4	3.7	1019	9	17.1	Survival	75.9	Center	1	Volcanic	Shade-tolerant	Native
3	IT03B02P01	IT03B02P01T08	Narra	4	3.9	1146	8	6.9	Harvested	4.67	Center	1	Volcanic	Shade-intolerant	Native
3	IT03B02P01	IT03B02P01T09	Kalumpit	4	3.7	1019	10	14	Survival	0.41	Center	1	Volcanic	Shade-intolerant	Native
3	IT03B02P01	IT03B02P01T09	Kalumpit	4	3.9	1146	8	14	Survival	19.24	Center	1	Volcanic	Shade-intolerant	Native
3	IT03B02P02	IT03B02P02T01	Bagtikan	2	1.5	891	7	4.6	Survival	2.37	Edge	2	Volcanic	Shade-tolerant	Native
3	IT03B02P02	IT03B02P02T01	Bagtikan	2	1.5	891	9	9.1	Survival	24.01	Edge	2	Volcanic	Shade-tolerant	Native
3	IT03B02P02	IT03B02P02T02	Bagtikan	2	1.5	891	7	12.2	Survival	16.7	Edge	2	Volcanic	Shade-tolerant	Native
3	IT03B02P02	IT03B02P02T02	Bagtikan	2	1.5	891	9	19.6	Survival	93.02	Edge	2	Volcanic	Shade-tolerant	Native
3	IT03B02P02	IT03B02P02T03	Bagtikan	2	1.5	891	7	5.6	Survival	3.52	Edge	2	Volcanic	Shade-tolerant	Native
3	IT03B02P02	IT03B02P02T03	Bagtikan	2	1.5	891	9	13	Survival	53.92	Edge	2	Volcanic	Shade-tolerant	Native
3	IT03B02P02	IT03B02P02T04	Bagtikan	2	1.5	891	7	18.9	Survival	40.08	Edge	2	Volcanic	Shade-tolerant	Native
3	IT03B02P02	IT03B02P02T04	Bagtikan	2	1.5	891	9	29.7	Survival	205.34	Edge	2	Volcanic	Shade-tolerant	Native
3	IT03B02P02	IT03B02P02T05	Bagtikan	2	1.5	891	7	10.4	Survival	12.14	Edge	2	Volcanic	Shade-tolerant	Native
3	IT03B02P02	IT03B02P02T05	Bagtikan	2	1.5	891	9	20.2	Survival	117.96	Edge	2	Volcanic	Shade-tolerant	Native
3	IT03B02P02	IT03B02P02T06	Kalumpit	2	1.5	891	8	6.2	Survival	3.77	Edge	2	Volcanic	Shade-intolerant	Native
3	IT03B02P02	IT03B02P02T06	Kalumpit	2	1.5	891	10	10.8	Survival	30.9	Edge	2	Volcanic	Shade-intolerant	Native
3	IT03B02P02	IT03B02P02T07	Bagtikan	2	1.5	891	7	6.9	Survival	5.34	Edge	2	Volcanic	Shade-tolerant	Native
3	IT03B02P02	IT03B02P02T07	Bagtikan	2	1.5	891	9	13.7	Survival	54.87	Edge	2	Volcanic	Shade-tolerant	Native
3	IT03B02P03	IT03B02P03T01	Molave	4	3.8	1019	8	16.7	Survival	27.38	Edge	1	Volcanic	Shade-intolerant	Native
3	IT03B02P03	IT03B02P03T01	Molave	4	3.7	1019	10	22.1	Survival	81.57	Edge	1	Volcanic	Shade-intolerant	Native
3	IT03B02P03	IT03B02P03T02	Kalumpit	4	3.8	1019	8	16.5	Survival	26.73	Edge	1	Volcanic	Shade-intolerant	Native
3	IT03B02P03	IT03B02P03T02	Kalumpit	4	3.7	1019	10	23.2	Survival	105.12	Edge	1	Volcanic	Shade-intolerant	Native
3	IT03B02P03	IT03B02P03T03	Molave	4	3.8	1019	8	12.9	Survival	16.34	Edge	1	Volcanic	Shade-intolerant	Native
3	IT03B02P03	IT03B02P03T03	Molave	4	3.7	1019	10	18	Survival	62.12	Edge	1	Volcanic	Shade-intolerant	Native
3	IT03B02P03	IT03B02P03T04	Kalumpit	4	3.8	1019	8	8.9	Survival	7.78	Edge	1	Volcanic	Shade-intolerant	Native
3	IT03B02P03	IT03B02P03T04	Kalumpit	4	3.7	1019	10	15.2	Survival	59.81	Edge	1	Volcanic	Shade-intolerant	Native
3	IT03B02P03	IT03B02P03T05	Bagtikan	4	3.8	1019	7	13.1	Survival	19.25	Edge	1	Volcanic	Shade-tolerant	Native
3	IT03B02P03	IT03B02P03T05	Bagtikan	4	3.7	1019	9	20	Survival	89.53	Edge	1	Volcanic	Shade-tolerant	Native
3	IT03B02P03	IT03B02P03T06	Tanguile	4	3.8	1019	7	5	Survival	2.8	Edge	1	Volcanic	Shade-tolerant	Native
3	IT03B02P03	IT03B02P03T06	Tanguile	4	3.7	1019	9	9.8	Survival	27.93	Edge	1	Volcanic	Shade-tolerant	Native
3	IT03B02P03	IT03B02P03T07	Bagtikan	4	3.8	1019	7	9.1	Survival	9.29	Edge	1	Volcanic	Shade-tolerant	Native
3	IT03B02P03	IT03B02P03T07	Bagtikan	4	3.7	1019	9	14.2	Survival	46.27	Edge	1	Volcanic	Shade-tolerant	Native
3	IT03B02P03	IT03B02P03T08	Kalumpit	4	3.8	1019	8	12.6	Survival	15.59	Edge	1	Volcanic	Shade-intolerant	Native
3	IT03B02P03	IT03B02P03T08	Kalumpit	4	3.7	1019	10	20.5	Survival	102.67	Edge	1	Volcanic	Shade-intolerant	Native
3	IT03B02P04	IT03B02P04T01	Tanguile	6	5.1	1528	7	13.2	Survival	19.55	Edge	1	Volcanic	Shade-tolerant	Native
3	IT03B02P04	IT03B02P04T01	Tanguile	6	5.1	1528	9	16.9	Survival	43.34	Edge	1	Volcanic	Shade-tolerant	Native
3	IT03B02P04	IT03B02P04T02	Tanguile	6	5.1	1528	7	12.1	Survival	16.43	Edge	1	Volcanic	Shade-tolerant	Native
3	IT03B02P04	IT03B02P04T02	Tanguile	6	5.1	1528	9	15	Survival	30.4	Edge	1	Volcanic	Shade-tolerant	Native
3	IT03B02P04	IT03B02P04T03	Apitong hagakhak	6	5.1	1528	7	6.6	Survival	4.89	Edge	1	Volcanic	Shade-tolerant	Native
3	IT03B02P04	IT03B02P04T03	Apitong hagakhak	6	5.1	1528	9	8	Survival	8.16	Edge	1	Volcanic	Shade-tolerant	Native
3	IT03B02P04	IT03B02P04T04	Kalumpit	6	5.1	1528	8	10.1	Survival	10.01	Edge	1	Volcanic	Shade-intolerant	Native
3	IT03B02P04	IT03B02P04T04	Kalumpit	6	5.1	1528	10	12.6	Survival	22.02	Edge	1	Volcanic	Shade-intolerant	Native
3	IT03B02P04	IT03B02P04T05	Narra	6	5.1	1528	8	8	Survival	6.28	Edge	1	Volcanic	Shade-intolerant	Native
3	IT03B02P04	IT03B02P04T05	Narra	6	5.1	1528	10	9.1	Survival	7.19	Edge	1	Volcanic	Shade-intolerant	Native
3	IT03B02P04	IT03B02P04T06	Kalumpit	6	5.1	1528	8	8.5	Survival	7.09	Edge	1	Volcanic	Shade-intolerant	Native
3	IT03B02P04	IT03B02P04T06	Kalumpit	6	5.1	1528	10	10.7	Survival	16.82	Edge	1	Volcanic	Shade-intolerant	Native
3	IT03B02P04	IT03B02P04T07	Bagtikan	6	5.1	1528	7	14.4	Survival	23.27	Edge	1	Volcanic	Shade-tolerant	Native
3	IT03B02P04	IT03B02P04T07	Bagtikan	6	5.1	1528	9	19.3	Survival	64.21	Edge	1	Volcanic	Shade-tolerant	Native
3	IT03B02P04	IT03B02P04T08	Mahogany	6	5.1	1528	8	8.6	Survival	7.26	Edge	1	Volcanic	Shade-intolerant	Exotic
3	IT03B02P04	IT03B02P04T08	Mahogany	6	5.1	1528	10	11.8	Survival	25.43	Edge	1	Volcanic	Shade-intolerant	Exotic
3	IT03B02P04	IT03B02P04T09	Bagtikan	6	5.1	1528	7	11.5	Survival	14.84	Edge	1	Volcanic	Shade-tolerant	Native
3	IT03B02P04	IT03B02P04T09	Bagtikan	6	5.1	1528	9	16	Survival	49.14	Edge	1	Volcanic	Shade-tolerant	Native
3	IT03B02P04	IT03B02P04T10	Bagtikan	6	5.1	1528	7	15.5	Survival	26.96	Edge	1	Volcanic	Shade-tolerant	Native
3	IT03B02P04	IT03B02P04T10	Bagtikan	6	5.1	1528	9	20.7	Survival	73.76	Edge	1	Volcanic	Shade-tolerant	Native
3	IT03B02P04	IT03B02P04T11	Bagtikan	6	5.1	1528	7	17.1	Survival	32.81	Edge	1	Volcanic	Shade-tolerant	Native
3	IT03B02P04	IT03B02P04T11	Bagtikan	6	5.1	1528	9	22.6	Survival	85.75	Edge	1	Volcanic	Shade-tolerant	Native
3	IT03B02P04	IT03B02P04T12	Kalumpit	6	5.1	1528	8	11	Survival	11.88	Edge	1	Volcanic	Shade-intolerant	Native
3	IT03B02P04	IT03B02P04T12	Kalumpit	6	5.1	1528	10	14.5	Survival	35.58	Edge	1	Volcanic	Shade-intolerant	Native
3	IT03B02P05	IT03B02P05T01	Molave	5	3.9	1401	8	7.6	Survival	5.67	Center	1	Volcanic	Shade-intolerant	Native
3	IT03B02P05	IT03B02P05T01	Molave	5	3.9	1401	10	9.5	Survival	13.13	Center	1	Volcanic	Shade-intolerant	Native
3	IT03B02P05	IT03B02P05T02	Narra	5	3.9	1401	8	7.3	Harvested	5.23	Center	1	Volcanic	Shade-intolerant	Native
3	IT03B02P05	IT03B02P05T03	Molave	5	3.9	1401	8	10.9	Survival	11.66	Center	1	Volcanic	Shade-intolerant	Native
3	IT03B02P05	IT03B02P05T03	Molave	5	3.9	1401	10	12.9	Survival	18.61	Center	1	Volcanic	Shade-intolerant	Native
3	IT03B02P05	IT03B02P05T04	Molave	5	3.9	1401	8	13.7	Survival	18.43	Center	1	Volcanic	Shade-intolerant	Native
3	IT03B02P05	IT03B02P05T04	Molave	5	3.9	1401	10	15.8	Survival	23.79	Center	1	Volcanic	Shade-intolerant	Native
3	IT03B02P05	IT03B02P05T05	Kalumpit	5	3.9	1401	8	8.2	Survival	6.6	Center	1	Volcanic	Shade-intolerant	Native
3	IT03B02P05	IT03B02P05T05	Kalumpit	5	3.9	1401	10	8.6	Survival	2.6	Center	1	Volcanic	Shade-intolerant	Native
3	IT03B02P05	IT03B02P05T06	Apitong hagakhak	5	3.9	1401	7	12	Survival	16.16	Center	1	Volcanic	Shade-tolerant	Native
3	IT03B02P05	IT03B02P05T06	Apitong hagakhak	5	3.9	1401	9	14	Survival	20.48	Center	1	Volcanic	Shade-tolerant	Native
3	IT03B02P05	IT03B02P05T07	Bagtikan	5	3.9	1401	7	12.3	Survival	16.97	Center	1	Volcanic	Shade-tolerant	Native
3	IT03B02P05	IT03B02P05T07	Bagtikan	5	3.9	1401	9	14.5	Survival	22.96	Center	1	Volcanic	Shade-tolerant	Native
3	IT03B02P05	IT03B02P05T08	Bagtikan	5	3.9	1401	7	15.3	Survival	26.26	Center	1	Volcanic	Shade-tolerant	Native
3	IT03B02P05	IT03B02P05T08	Bagtikan	5	3.9	1401	9	21.3	Survival	86.68	Center	1	Volcanic	Shade-tolerant	Native
3	IT03B02P05	IT03B02P05T09	Bagtikan	5	3.9	1401	7	16.6	Survival	30.92	Center	1	Volcanic	Shade-tolerant	Native
3	IT03B02P05	IT03B02P05T09	Bagtikan	5	3.9	1401	9	20.1	Survival	49.71	Center	1	Volcanic	Shade-tolerant	Native
3	IT03B02P05	IT03B02P05T10	Bagtikan	5	3.9	1401	7	9.6	Survival	10.34	Center	1	Volcanic	Shade-tolerant	Native
3	IT03B02P05	IT03B02P05T10	Bagtikan	5	3.9	1401	9	12.4	Survival	24.33	Center	1	Volcanic	Shade-tolerant	Native
3	IT03B02P05	IT03B02P05T11	Bagtikan	5	3.9	1401	7	14.5	Survival	23.59	Center	1	Volcanic	Shade-tolerant	Native
3	IT03B02P05	IT03B02P05T11	Bagtikan	5	3.9	1401	9	17.7	Survival	40.44	Center	1	Volcanic	Shade-tolerant	Native
3	IT03B02P06	IT03B02P06T01	Bagtikan	5	3.8	1655	7	7.5	Survival	6.31	Edge	1	Volcanic	Shade-tolerant	Native
3	IT03B02P06	IT03B02P06T01	Bagtikan	5	3.8	1655	9	11.5	Survival	29.48	Edge	1	Volcanic	Shade-tolerant	Native
3	IT03B02P06	IT03B02P06T02	Kalumpit	5	3.8	1655	8	11.8	Survival	13.67	Edge	1	Volcanic	Shade-intolerant	Native
3	IT03B02P06	IT03B02P06T02	Kalumpit	5	3.8	1655	10	16.6	Survival	52.91	Edge	1	Volcanic	Shade-intolerant	Native
3	IT03B02P06	IT03B02P06T03	Bagtikan	5	3.8	1655	7	14.7	Survival	24.25	Edge	1	Volcanic	Shade-tolerant	Native
3	IT03B02P06	IT03B02P06T03	Bagtikan	5	3.8	1655	9	19.7	Survival	68.09	Edge	1	Volcanic	Shade-tolerant	Native
3	IT03B02P06	IT03B02P06T04	Bagtikan	5	3.8	1655	7	9.2	Survival	9.5	Edge	1	Volcanic	Shade-tolerant	Native
3	IT03B02P06	IT03B02P06T04	Bagtikan	5	3.8	1655	9	13.1	Survival	33.65	Edge	1	Volcanic	Shade-tolerant	Native
3	IT03B02P06	IT03B02P06T05	Narra	5	3.8	1655	8	10.9	Survival	11.66	Edge	1	Volcanic	Shade-intolerant	Native
3	IT03B02P06	IT03B02P06T05	Narra	5	3.8	1655	10	14.6	Survival	37.54	Edge	1	Volcanic	Shade-intolerant	Native
3	IT03B02P06	IT03B02P06T06	Apitong hagakhak	5	3.8	1655	7	16	Survival	28.72	Edge	1	Volcanic	Shade-tolerant	Native
3	IT03B02P06	IT03B02P06T06	Apitong hagakhak	5	3.8	1655	9	18.5	Survival	33.32	Edge	1	Volcanic	Shade-tolerant	Native
3	IT03B02P06	IT03B02P06T07	Kalumpit	5	3.8	1655	8	16.5	Survival	26.73	Edge	1	Volcanic	Shade-intolerant	Native
3	IT03B02P06	IT03B02P06T07	Kalumpit	5	3.8	1655	10	20.1	Survival	51.01	Edge	1	Volcanic	Shade-intolerant	Native
3	IT03B02P06	IT03B02P06T08	Molave	5	3.8	1655	8	13.7	Survival	18.43	Edge	1	Volcanic	Shade-intolerant	Native
3	IT03B02P06	IT03B02P06T08	Molave	5	3.8	1655	10	15.9	Survival	25.77	Edge	1	Volcanic	Shade-intolerant	Native
3	IT03B02P06	IT03B02P06T09	Kalumpit	5	3.8	1655	8	10.4	Survival	10.62	Edge	1	Volcanic	Shade-intolerant	Native
3	IT03B02P06	IT03B02P06T09	Kalumpit	5	3.8	1655	10	12.4	Survival	18.04	Edge	1	Volcanic	Shade-intolerant	Native
3	IT03B02P06	IT03B02P06T10	Kalumpit	5	3.8	1655	8	4.9	Survival	2.36	Edge	1	Volcanic	Shade-intolerant	Native
3	IT03B02P06	IT03B02P06T10	Kalumpit	5	3.8	1655	10	5	Survival	0.38	Edge	1	Volcanic	Shade-intolerant	Native
3	IT03B02P06	IT03B02P06T11	Kalumpit	5	3.8	1655	8	8.5	Survival	7.09	Edge	1	Volcanic	Shade-intolerant	Native
3	IT03B02P06	IT03B02P06T11	Kalumpit	5	3.8	1655	10	8.9	Survival	2.82	Edge	1	Volcanic	Shade-intolerant	Native
3	IT03B02P06	IT03B02P06T12	Bagtikan	5	3.8	1655	7	17.4	Survival	33.97	Edge	1	Volcanic	Shade-tolerant	Native
3	IT03B02P06	IT03B02P06T12	Bagtikan	5	3.8	1655	9	22.3	Survival	76.07	Edge	1	Volcanic	Shade-tolerant	Native
3	IT03B02P06	IT03B02P06T13	Bagtikan	5	3.8	1655	7	9.4	Survival	9.91	Edge	1	Volcanic	Shade-tolerant	Native
3	IT03B02P06	IT03B02P06T13	Bagtikan	5	3.8	1655	9	12.1	Survival	22.76	Edge	1	Volcanic	Shade-tolerant	Native
3	IT03B02P07	IT03B02P07T01	Bagtikan	6	5.3	1401	7	15.3	Survival	26.26	Center	1	Volcanic	Shade-tolerant	Native
3	IT03B02P07	IT03B02P07T01	Bagtikan	6	5.3	1401	9	18.7	Survival	44.71	Center	1	Volcanic	Shade-tolerant	Native
3	IT03B02P07	IT03B02P07T02	Bagtikan	6	5.3	1401	7	13.7	Survival	21.06	Center	1	Volcanic	Shade-tolerant	Native
3	IT03B02P07	IT03B02P07T02	Bagtikan	6	5.3	1401	9	15.9	Survival	25.77	Center	1	Volcanic	Shade-tolerant	Native
3	IT03B02P07	IT03B02P07T03	White lauan	6	5.3	1401	7	8	Survival	7.18	Center	1	Volcanic	Shade-tolerant	Native
3	IT03B02P07	IT03B02P07T03	White lauan	6	5.3	1401	9	11	Survival	22.23	Center	1	Volcanic	Shade-tolerant	Native
3	IT03B02P07	IT03B02P07T04	Molave	6	5.3	1401	8	10.2	Survival	10.21	Center	1	Volcanic	Shade-intolerant	Native
3	IT03B02P07	IT03B02P07T04	Molave	6	5.3	1401	10	10.2	Survival	0.001	Center	1	Volcanic	Shade-intolerant	Native
3	IT03B02P07	IT03B02P07T05	Bagtikan	6	5.3	1401	7	14.1	Survival	22.31	Center	1	Volcanic	Shade-tolerant	Native
3	IT03B02P07	IT03B02P07T05	Bagtikan	6	5.3	1401	9	18.3	Survival	53.94	Center	1	Volcanic	Shade-tolerant	Native
3	IT03B02P07	IT03B02P07T06	Kalumpit	6	5.3	1401	8	8.1	Survival	6.44	Center	1	Volcanic	Shade-intolerant	Native
3	IT03B02P07	IT03B02P07T06	Kalumpit	6	5.3	1401	10	8.9	Survival	5.21	Center	1	Volcanic	Shade-intolerant	Native
3	IT03B02P07	IT03B02P07T07	Narra	6	5.3	1401	8	7.1	Survival	4.95	Center	1	Volcanic	Shade-intolerant	Native
3	IT03B02P07	IT03B02P07T07	Narra	6	5.3	1401	10	8.8	Survival	10.73	Center	1	Volcanic	Shade-intolerant	Native
3	IT03B02P07	IT03B02P07T08	Apitong hagakhak	6	5.3	1401	7	4.9	Survival	2.69	Center	1	Volcanic	Shade-tolerant	Native
3	IT03B02P07	IT03B02P07T08	Apitong hagakhak	6	5.3	1401	9	6.6	Survival	7.46	Center	1	Volcanic	Shade-tolerant	Native
3	IT03B02P07	IT03B02P07T09	Narra	6	5.3	1401	8	9	Survival	7.95	Center	1	Volcanic	Shade-intolerant	Native
3	IT03B02P07	IT03B02P07T09	Narra	6	5.3	1401	10	9.2	Dead	1.42	Center	1	Volcanic	Shade-intolerant	Native
3	IT03B02P07	IT03B02P07T10	Narra	6	5.3	1401	8	9.9	Survival	9.62	Center	1	Volcanic	Shade-intolerant	Native
3	IT03B02P07	IT03B02P07T10	Narra	6	5.3	1401	10	10.9	Survival	8.05	Center	1	Volcanic	Shade-intolerant	Native
3	IT03B02P07	IT03B02P07T11	Apitong hagakhak	6	5.3	1401	7	16	Survival	28.72	Center	1	Volcanic	Shade-tolerant	Native
3	IT03B02P07	IT03B02P07T11	Apitong hagakhak	6	5.3	1401	9	20.1	Survival	57.39	Center	1	Volcanic	Shade-tolerant	Native
4	IT04B01P01	IT04B01P01T01	White lauan	5	3.9	1273	7	11	Survival	13.58	Center	4	Volcanic	Shade-tolerant	Native
4	IT04B01P01	IT04B01P01T01	White lauan	5	3.9	1273	9	14.6	Survival	36.68	Center	4	Volcanic	Shade-tolerant	Native
4	IT04B01P01	IT04B01P01T02	Mahogany	5	3.9	1273	8	8	Survival	6.28	Center	4	Volcanic	Shade-intolerant	Exotic
4	IT04B01P01	IT04B01P01T02	Mahogany	5	3.9	1273	10	11.1	Survival	23.61	Center	4	Volcanic	Shade-intolerant	Exotic
4	IT04B01P01	IT04B01P01T03	White lauan	5	3.9	1273	7	12.5	Survival	17.53	Center	4	Volcanic	Shade-tolerant	Native
4	IT04B01P01	IT04B01P01T03	White lauan	5	3.9	1273	9	15.3	Survival	30.31	Center	4	Volcanic	Shade-tolerant	Native
4	IT04B01P01	IT04B01P01T04	White lauan	5	3.9	1273	7	11.5	Survival	14.84	Center	4	Volcanic	Shade-tolerant	Native
4	IT04B01P01	IT04B01P01T04	White lauan	5	3.9	1273	9	13.4	Survival	18.25	Center	4	Volcanic	Shade-tolerant	Native
4	IT04B01P01	IT04B01P01T05	Bagtikan	5	3.9	1273	7	5.5	Survival	3.39	Center	4	Volcanic	Shade-tolerant	Native
4	IT04B01P01	IT04B01P01T05	Bagtikan	5	3.9	1273	9	7.3	Survival	9.17	Center	4	Volcanic	Shade-tolerant	Native
4	IT04B01P01	IT04B01P01T06	Tanguile	5	3.9	1273	7	5.5	Survival	3.39	Center	4	Volcanic	Shade-tolerant	Native
4	IT04B01P01	IT04B01P01T06	Tanguile	5	3.9	1273	9	8.3	Survival	15.02	Center	4	Volcanic	Shade-tolerant	Native
4	IT04B01P01	IT04B01P01T07	Bagtikan	5	3.9	1273	7	9.6	Survival	10.34	Center	4	Volcanic	Shade-tolerant	Native
4	IT04B01P01	IT04B01P01T07	Bagtikan	5	3.9	1273	9	12.7	Survival	27.47	Center	4	Volcanic	Shade-tolerant	Native
4	IT04B01P01	IT04B01P01T08	Bitanghol sibat	5	3.9	1273	8	5.5	Survival	2.97	Center	4	Volcanic	Shade-intolerant	Native
4	IT04B01P01	IT04B01P01T08	Bitanghol sibat	5	3.9	1273	10	8	Survival	12.99	Center	4	Volcanic	Shade-intolerant	Native
4	IT04B01P01	IT04B01P01T09	White lauan	5	3.9	1273	7	8.6	Survival	8.3	Center	4	Volcanic	Shade-tolerant	Native
4	IT04B01P01	IT04B01P01T09	White lauan	5	3.9	1273	9	9.5	Survival	6.77	Center	4	Volcanic	Shade-tolerant	Native
4	IT04B01P01	IT04B01P01T10	White lauan	5	3.9	1273	7	10.6	Dead	12.61	Center	4	Volcanic	Shade-tolerant	Native
4	IT04B01P02	IT04B01P02T01	Santol	7	6.1	1910	8	16.8	Survival	27.71	Edge	4	Volcanic	Shade-intolerant	Native
4	IT04B01P02	IT04B01P02T01	Santol	7	5.3	1783	10	24.5	Harvested	125.07	Edge	4	Volcanic	Shade-intolerant	Native
4	IT04B01P02	IT04B01P02T02	Gmelina	7	6.1	1910	8	23.1	Survival	52.39	Edge	4	Volcanic	Shade-intolerant	Exotic
4	IT04B01P02	IT04B01P02T02	Gmelina	7	5.3	1783	10	25.8	Survival	51.51	Edge	4	Volcanic	Shade-intolerant	Exotic
4	IT04B01P02	IT04B01P02T03	Bagtikan	7	6.1	1910	7	9.5	Survival	10.13	Edge	4	Volcanic	Shade-tolerant	Native
4	IT04B01P02	IT04B01P02T03	Bagtikan	7	5.3	1783	9	13.4	Survival	34.75	Edge	4	Volcanic	Shade-tolerant	Native
4	IT04B01P02	IT04B01P02T05	Cacao	7	6.1	1910	7	9	Survival	9.09	Edge	4	Volcanic	Shade-tolerant	Exotic
4	IT04B01P02	IT04B01P02T05	Cacao	7	5.3	1783	9	10.2	Survival	8.94	Edge	4	Volcanic	Shade-tolerant	Exotic
4	IT04B01P02	IT04B01P02T07	White lauan	7	6.1	1910	7	6.1	Survival	4.17	Edge	4	Volcanic	Shade-tolerant	Native
4	IT04B01P02	IT04B01P02T07	White lauan	7	5.3	1783	9	8	Survival	10.26	Edge	4	Volcanic	Shade-tolerant	Native
4	IT04B01P02	IT04B01P02T08	White lauan	7	6.1	1910	7	8.9	Survival	8.89	Edge	4	Volcanic	Shade-tolerant	Native
4	IT04B01P02	IT04B01P02T08	White lauan	7	5.3	1783	9	11.8	Survival	23.37	Edge	4	Volcanic	Shade-tolerant	Native
4	IT04B01P02	IT04B01P02T09	Cacao	7	6.1	1910	7	10.2	Survival	11.67	Edge	4	Volcanic	Shade-tolerant	Exotic
4	IT04B01P02	IT04B01P02T09	Cacao	7	5.3	1783	9	10.8	Survival	5.14	Edge	4	Volcanic	Shade-tolerant	Exotic
4	IT04B01P02	IT04B01P02T10	Cacao	7	6.1	1910	7	11.8	Survival	15.62	Edge	4	Volcanic	Shade-tolerant	Exotic
4	IT04B01P02	IT04B01P02T10	Cacao	7	5.3	1783	9	13.4	Survival	15.51	Edge	4	Volcanic	Shade-tolerant	Exotic
4	IT04B01P02	IT04B01P02T11	White lauan	7	6.1	1910	7	7.7	Survival	6.65	Edge	4	Volcanic	Shade-tolerant	Native
4	IT04B01P02	IT04B01P02T11	White lauan	7	5.3	1783	9	11.1	Survival	25.46	Edge	4	Volcanic	Shade-tolerant	Native
4	IT04B01P02	IT04B01P02T12	Gmelina	7	6.1	1910	8	13.6	Harvested	18.16	Edge	4	Volcanic	Shade-intolerant	Exotic
4	IT04B01P02	IT04B01P02T13	Cacao	7	6.1	1910	7	8.1	Survival	7.36	Edge	4	Volcanic	Shade-tolerant	Exotic
4	IT04B01P02	IT04B01P02T13	Cacao	7	5.3	1783	9	9.4	Survival	8.86	Edge	4	Volcanic	Shade-tolerant	Exotic
4	IT04B01P02	IT04B01P02T14	Bagtikan	7	6.1	1910	7	5.6	Survival	3.52	Edge	4	Volcanic	Shade-tolerant	Native
4	IT04B01P02	IT04B01P02T14	Bagtikan	7	5.3	1783	9	8.6	Survival	16.69	Edge	4	Volcanic	Shade-tolerant	Native
4	IT04B01P02	IT04B01P02T15	Gmelina	7	6.1	1910	8	47.5	Harvested	221.51	Edge	4	Volcanic	Shade-intolerant	Exotic
4	IT04B01P03	IT04B01P03T01	White lauan	4	3.2	1273	7	10.6	Survival	12.61	Edge	3	Volcanic	Shade-tolerant	Native
4	IT04B01P03	IT04B01P03T01	White lauan	4	3.4	1273	9	13.4	Survival	26.06	Edge	3	Volcanic	Shade-tolerant	Native
4	IT04B01P03	IT04B01P03T02	Tanguile	4	3.2	1273	7	5.2	Survival	3.03	Edge	3	Volcanic	Shade-tolerant	Native
4	IT04B01P03	IT04B01P03T02	Tanguile	4	3.4	1273	9	7.6	Survival	12.3	Edge	3	Volcanic	Shade-tolerant	Native
4	IT04B01P03	IT04B01P03T03	Yakal kaliot	4	3.2	1273	7	5.5	Survival	3.39	Edge	3	Volcanic	Shade-tolerant	Native
4	IT04B01P03	IT04B01P03T03	Yakal kaliot	4	3.4	1273	9	7	Survival	7.38	Edge	3	Volcanic	Shade-tolerant	Native
4	IT04B01P03	IT04B01P03T04	White lauan	4	3.2	1273	7	7	Survival	5.5	Edge	3	Volcanic	Shade-tolerant	Native
4	IT04B01P03	IT04B01P03T04	White lauan	4	3.4	1273	9	10.8	Survival	26.75	Edge	3	Volcanic	Shade-tolerant	Native
4	IT04B01P03	IT04B01P03T06	Tanguile	4	3.2	1273	7	7	Survival	5.5	Edge	3	Volcanic	Shade-tolerant	Native
4	IT04B01P03	IT04B01P03T06	Tanguile	4	3.4	1273	9	9.5	Survival	16.57	Edge	3	Volcanic	Shade-tolerant	Native
4	IT04B01P03	IT04B01P03T07	Yakal kaliot	4	3.2	1273	7	6.7	Survival	5.04	Edge	3	Volcanic	Shade-tolerant	Native
4	IT04B01P03	IT04B01P03T07	Yakal kaliot	4	3.4	1273	9	9.2	Survival	15.83	Edge	3	Volcanic	Shade-tolerant	Native
4	IT04B01P03	IT04B01P03T08	Yakal kaliot	4	3.2	1273	7	8.6	Survival	8.3	Edge	3	Volcanic	Shade-tolerant	Native
4	IT04B01P03	IT04B01P03T08	Yakal kaliot	4	3.4	1273	9	10.5	Survival	14.29	Edge	3	Volcanic	Shade-tolerant	Native
4	IT04B01P03	IT04B01P03T09	Yakal kaliot	4	3.2	1273	7	5	Survival	2.8	Edge	3	Volcanic	Shade-tolerant	Native
4	IT04B01P03	IT04B01P03T09	Yakal kaliot	4	3.4	1273	9	6.7	Survival	7.73	Edge	3	Volcanic	Shade-tolerant	Native
4	IT04B01P03	IT04B01P03T10	Yakal kaliot	4	3.2	1273	7	6.9	Survival	5.34	Edge	3	Volcanic	Shade-tolerant	Native
4	IT04B01P03	IT04B01P03T10	Yakal kaliot	4	3.4	1273	9	7	Harvested	0.56	Edge	3	Volcanic	Shade-tolerant	Native
4	IT04B01P04	IT04B01P04T01	Tanguile	4	2.5	1783	7	7.5	Survival	6.31	Edge	2	Volcanic	Shade-tolerant	Native
4	IT04B01P04	IT04B01P04T01	Tanguile	4	2.4	1783	9	10.2	Survival	18.65	Edge	2	Volcanic	Shade-tolerant	Native
4	IT04B01P04	IT04B01P04T02	Mahogany	4	2.5	1783	4	7.3	Survival	10.46	Edge	2	Volcanic	Shade-intolerant	Exotic
4	IT04B01P04	IT04B01P04T02	Mahogany	4	2.4	1783	6	8	Survival	3.94	Edge	2	Volcanic	Shade-intolerant	Exotic
4	IT04B01P04	IT04B01P04T03	Mahogany	4	2.5	1783	4	5.9	Survival	6.83	Edge	2	Volcanic	Shade-intolerant	Exotic
4	IT04B01P04	IT04B01P04T03	Mahogany	4	2.4	1783	6	8	Survival	11.2	Edge	2	Volcanic	Shade-intolerant	Exotic
4	IT04B01P04	IT04B01P04T04	Mahogany	4	2.5	1783	4	9.7	Survival	18.47	Edge	2	Volcanic	Shade-intolerant	Exotic
4	IT04B01P04	IT04B01P04T04	Mahogany	4	2.4	1783	6	12.1	Survival	20.51	Edge	2	Volcanic	Shade-intolerant	Exotic
4	IT04B01P04	IT04B01P04T05	Mahogany	4	2.5	1783	4	11.5	Survival	25.97	Edge	2	Volcanic	Shade-intolerant	Exotic
4	IT04B01P04	IT04B01P04T05	Mahogany	4	2.4	1783	6	17.2	Survival	64.09	Edge	2	Volcanic	Shade-intolerant	Exotic
4	IT04B01P04	IT04B01P04T06	White lauan	4	2.5	1783	7	9.4	Survival	9.91	Edge	2	Volcanic	Shade-tolerant	Native
4	IT04B01P04	IT04B01P04T06	White lauan	4	2.4	1783	9	10.5	Survival	8.63	Edge	2	Volcanic	Shade-tolerant	Native
4	IT04B01P04	IT04B01P04T07	White lauan	4	2.5	1783	7	9	Survival	9.09	Edge	2	Volcanic	Shade-tolerant	Native
4	IT04B01P04	IT04B01P04T07	White lauan	4	2.4	1783	9	12.1	Survival	25.65	Edge	2	Volcanic	Shade-tolerant	Native
4	IT04B01P04	IT04B01P04T08	Mahogany	4	2.5	1783	4	11.6	Survival	26.42	Edge	2	Volcanic	Shade-intolerant	Exotic
4	IT04B01P04	IT04B01P04T08	Mahogany	4	2.4	1783	6	16.9	Survival	58.92	Edge	2	Volcanic	Shade-intolerant	Exotic
4	IT04B01P04	IT04B01P04T09	Mahogany	4	2.5	1783	4	7.6	Survival	11.34	Edge	2	Volcanic	Shade-intolerant	Exotic
4	IT04B01P04	IT04B01P04T09	Mahogany	4	2.4	1783	6	9.2	Survival	10.78	Edge	2	Volcanic	Shade-intolerant	Exotic
4	IT04B01P04	IT04B01P04T10	Mahogany	4	2.5	1783	4	11.1	Survival	24.19	Edge	2	Volcanic	Shade-intolerant	Exotic
4	IT04B01P04	IT04B01P04T10	Mahogany	4	2.4	1783	6	15.9	Survival	51.09	Edge	2	Volcanic	Shade-intolerant	Exotic
4	IT04B01P04	IT04B01P04T11	Mahogany	4	2.5	1783	4	9.4	Survival	17.35	Edge	2	Volcanic	Shade-intolerant	Exotic
4	IT04B01P04	IT04B01P04T11	Mahogany	4	2.4	1783	6	11.6	Survival	18.31	Edge	2	Volcanic	Shade-intolerant	Exotic
4	IT04B01P04	IT04B01P04T12	Mahogany	4	2.5	1783	4	9.7	Survival	18.47	Edge	2	Volcanic	Shade-intolerant	Exotic
4	IT04B01P04	IT04B01P04T12	Mahogany	4	2.4	1783	6	9.7	Harvested	0.06	Edge	2	Volcanic	Shade-intolerant	Exotic
4	IT04B01P04	IT04B01P04T13	Yakal kaliot	4	2.5	1783	7	5.5	Survival	3.39	Edge	2	Volcanic	Shade-tolerant	Native
4	IT04B01P04	IT04B01P04T13	Yakal kaliot	4	2.4	1783	9	6.7	Survival	5.67	Edge	2	Volcanic	Shade-tolerant	Native
4	IT04B01P04	IT04B01P04T14	Mahogany	4	2.5	1783	4	11.1	Survival	24.19	Edge	2	Volcanic	Shade-intolerant	Exotic
4	IT04B01P04	IT04B01P04T14	Mahogany	4	2.4	1783	6	15	Survival	39.51	Edge	2	Volcanic	Shade-intolerant	Exotic
4	IT04B01P05	IT04B01P05T01	Bagtikan	6	4.5	2292	7	9.4	Survival	9.91	Edge	4	Volcanic	Shade-tolerant	Native
4	IT04B01P05	IT04B01P05T01	Bagtikan	6	4.3	2292	9	11.8	Survival	19.77	Edge	4	Volcanic	Shade-tolerant	Native
4	IT04B01P05	IT04B01P05T02	Tanguile	6	4.5	2292	7	8.4	Survival	7.92	Edge	4	Volcanic	Shade-tolerant	Native
4	IT04B01P05	IT04B01P05T02	Tanguile	6	4.3	2292	9	9.5	Survival	8.1	Edge	4	Volcanic	Shade-tolerant	Native
4	IT04B01P05	IT04B01P05T03	Tanguile	6	4.5	2292	7	9.6	Survival	10.34	Edge	4	Volcanic	Shade-tolerant	Native
4	IT04B01P05	IT04B01P05T03	Tanguile	6	4.3	2292	9	11.8	Survival	18.28	Edge	4	Volcanic	Shade-tolerant	Native
4	IT04B01P05	IT04B01P05T04	White lauan	6	4.5	2292	7	9.5	Survival	10.13	Edge	4	Volcanic	Shade-tolerant	Native
4	IT04B01P05	IT04B01P05T04	White lauan	6	4.3	2292	9	11.1	Survival	13.3	Edge	4	Volcanic	Shade-tolerant	Native
4	IT04B01P05	IT04B01P05T05	Yakal kaliot	6	4.5	2292	7	6	Survival	4.04	Edge	4	Volcanic	Shade-tolerant	Native
4	IT04B01P05	IT04B01P05T05	Yakal kaliot	6	4.3	2292	9	6.4	Survival	1.78	Edge	4	Volcanic	Shade-tolerant	Native
4	IT04B01P05	IT04B01P05T07	White lauan	6	4.5	2292	7	7.4	Survival	6.14	Edge	4	Volcanic	Shade-tolerant	Native
4	IT04B01P05	IT04B01P05T07	White lauan	6	4.3	2292	9	7.6	Survival	1.41	Edge	4	Volcanic	Shade-tolerant	Native
4	IT04B01P05	IT04B01P05T08	Tanguile	6	4.5	2292	7	9.6	Survival	10.34	Edge	4	Volcanic	Shade-tolerant	Native
4	IT04B01P05	IT04B01P05T08	Tanguile	6	4.3	2292	9	10.2	Survival	4.55	Edge	4	Volcanic	Shade-tolerant	Native
4	IT04B01P05	IT04B01P05T09	White lauan	6	4.5	2292	7	13.9	Survival	21.68	Edge	4	Volcanic	Shade-tolerant	Native
4	IT04B01P05	IT04B01P05T09	White lauan	6	4.3	2292	9	16.2	Survival	27.62	Edge	4	Volcanic	Shade-tolerant	Native
4	IT04B01P05	IT04B01P05T10	Yakal saplungan	6	4.5	2292	7	5.6	Survival	3.52	Edge	4	Volcanic	Shade-tolerant	Native
4	IT04B01P05	IT04B01P05T10	Yakal saplungan	6	4.3	2292	9	6.4	Survival	3.6	Edge	4	Volcanic	Shade-tolerant	Native
4	IT04B01P05	IT04B01P05T11	White lauan	6	4.5	2292	7	12.3	Survival	16.97	Edge	4	Volcanic	Shade-tolerant	Native
4	IT04B01P05	IT04B01P05T11	White lauan	6	4.3	2292	9	13.4	Survival	10.78	Edge	4	Volcanic	Shade-tolerant	Native
4	IT04B01P05	IT04B01P05T12	Bagtikan	6	4.5	2292	7	7.9	Survival	7	Edge	4	Volcanic	Shade-tolerant	Native
4	IT04B01P05	IT04B01P05T12	Bagtikan	6	4.3	2292	9	8	Survival	0.36	Edge	4	Volcanic	Shade-tolerant	Native
4	IT04B01P05	IT04B01P05T13	Bagtikan	6	4.5	2292	7	10.4	Survival	12.14	Edge	4	Volcanic	Shade-tolerant	Native
4	IT04B01P05	IT04B01P05T13	Bagtikan	6	4.3	2292	9	12.7	Survival	21.19	Edge	4	Volcanic	Shade-tolerant	Native
4	IT04B01P05	IT04B01P05T14	Tanguile	6	4.5	2292	7	12.3	Survival	16.97	Edge	4	Volcanic	Shade-tolerant	Native
4	IT04B01P05	IT04B01P05T14	Tanguile	6	4.3	2292	9	15.4	Survival	34.18	Edge	4	Volcanic	Shade-tolerant	Native
4	IT04B01P05	IT04B01P05T15	White lauan	6	4.5	2292	7	23.7	Survival	63.02	Edge	4	Volcanic	Shade-tolerant	Native
4	IT04B01P05	IT04B01P05T15	White lauan	6	4.3	2292	9	28.2	Survival	91.06	Edge	4	Volcanic	Shade-tolerant	Native
4	IT04B01P05	IT04B01P05T16	White lauan	6	4.5	2292	7	7.3	Survival	5.98	Edge	4	Volcanic	Shade-tolerant	Native
4	IT04B01P05	IT04B01P05T16	White lauan	6	4.3	2292	9	7.8	Survival	2.96	Edge	4	Volcanic	Shade-tolerant	Native
4	IT04B01P05	IT04B01P05T17	Tanguile	6	4.5	2292	7	9.5	Survival	10.13	Edge	4	Volcanic	Shade-tolerant	Native
4	IT04B01P05	IT04B01P05T17	Tanguile	6	4.3	2292	9	10.8	Survival	10.02	Edge	4	Volcanic	Shade-tolerant	Native
4	IT04B01P05	IT04B01P05T18	Tanguile	6	4.5	2292	7	11	Survival	13.58	Edge	4	Volcanic	Shade-tolerant	Native
4	IT04B01P05	IT04B01P05T18	Tanguile	6	4.3	2292	9	12.7	Survival	16.15	Edge	4	Volcanic	Shade-tolerant	Native
5	IT05B01P01	IT05B01P01T01	Kalumpit	5	4.6	1655	10	8	Survival	5.03	Center	1	Volcanic	Shade-intolerant	Native
5	IT05B01P01	IT05B01P01T01	Kalumpit	6	4.6	1655	12	8.3	Survival	1.76	Center	1	Volcanic	Shade-intolerant	Native
5	IT05B01P01	IT05B01P01T02	White lauan	5	4.6	1655	9	6	Survival	3.14	Center	1	Volcanic	Shade-tolerant	Native
5	IT05B01P01	IT05B01P01T02	White lauan	6	4.6	1655	11	7.5	Survival	7.84	Center	1	Volcanic	Shade-tolerant	Native
5	IT05B01P01	IT05B01P01T03	Bitanghol sibat	5	4.6	1655	10	9.7	Survival	7.39	Center	1	Volcanic	Shade-intolerant	Native
5	IT05B01P01	IT05B01P01T03	Bitanghol sibat	6	4.6	1655	12	9.7	Survival	0.06	Center	1	Volcanic	Shade-intolerant	Native
5	IT05B01P01	IT05B01P01T04	Marang banguhan	5	4.6	1655	9	7	Survival	4.28	Center	1	Volcanic	Shade-tolerant	Native
5	IT05B01P01	IT05B01P01T04	Marang banguhan	6	4.6	1655	11	7.3	Survival	1.81	Center	1	Volcanic	Shade-tolerant	Native
5	IT05B01P01	IT05B01P01T05	Bitanghol sibat	5	4.6	1655	10	8.5	Survival	5.67	Center	1	Volcanic	Shade-intolerant	Native
5	IT05B01P01	IT05B01P01T05	Bitanghol sibat	6	4.6	1655	12	8.5	Survival	0.21	Center	1	Volcanic	Shade-intolerant	Native
5	IT05B01P01	IT05B01P01T06	Bagtikan	5	4.6	1655	9	7.5	Survival	4.91	Center	1	Volcanic	Shade-tolerant	Native
5	IT05B01P01	IT05B01P01T06	Bagtikan	6	4.6	1655	11	9.5	Survival	13.72	Center	1	Volcanic	Shade-tolerant	Native
5	IT05B01P01	IT05B01P01T07	Bagtikan	5	4.6	1655	9	7.9	Survival	5.45	Center	1	Volcanic	Shade-tolerant	Native
5	IT05B01P01	IT05B01P01T07	Bagtikan	6	4.6	1655	11	9.7	Survival	12.51	Center	1	Volcanic	Shade-tolerant	Native
5	IT05B01P01	IT05B01P01T08	Kalumpit	5	4.6	1655	10	14.7	Survival	16.97	Center	1	Volcanic	Shade-intolerant	Native
5	IT05B01P01	IT05B01P01T08	Kalumpit	6	4.6	1655	12	16.1	Survival	16.61	Center	1	Volcanic	Shade-intolerant	Native
5	IT05B01P01	IT05B01P01T09	Bitanghol sibat	5	4.6	1655	10	9.3	Survival	6.79	Center	1	Volcanic	Shade-intolerant	Native
5	IT05B01P01	IT05B01P01T09	Bitanghol sibat	6	4.6	1655	12	10.7	Survival	10.69	Center	1	Volcanic	Shade-intolerant	Native
5	IT05B01P01	IT05B01P01T10	Kalumpit	5	4.6	1655	10	18.5	Survival	26.88	Center	1	Volcanic	Shade-intolerant	Native
5	IT05B01P01	IT05B01P01T10	Kalumpit	6	4.6	1655	12	20.2	Survival	26.04	Center	1	Volcanic	Shade-intolerant	Native
5	IT05B01P01	IT05B01P01T11	Kalumpit	5	4.6	1655	10	15	Survival	17.67	Center	1	Volcanic	Shade-intolerant	Native
5	IT05B01P01	IT05B01P01T11	Kalumpit	6	4.6	1655	12	16.1	Survival	13.11	Center	1	Volcanic	Shade-intolerant	Native
5	IT05B01P01	IT05B01P01T12	Marang banguhan	5	4.6	1655	9	10.6	Survival	9.81	Center	1	Volcanic	Shade-tolerant	Native
5	IT05B01P01	IT05B01P01T12	Marang banguhan	6	4.6	1655	11	12.4	Survival	16.39	Center	1	Volcanic	Shade-tolerant	Native
5	IT05B01P01	IT05B01P01T13	Bagtikan	5	4.6	1655	9	5.3	Survival	2.45	Center	1	Volcanic	Shade-tolerant	Native
5	IT05B01P01	IT05B01P01T13	Bagtikan	6	4.6	1655	11	7	Survival	8.23	Center	1	Volcanic	Shade-tolerant	Native
5	IT05B01P02	IT05B01P02T01	White lauan	4	3.4	1273	9	6.8	Survival	4.04	Edge	1	Volcanic	Shade-tolerant	Native
5	IT05B01P02	IT05B01P02T01	White lauan	4	3.4	1273	11	8.6	Survival	10.85	Edge	1	Volcanic	Shade-tolerant	Native
5	IT05B01P02	IT05B01P02T02	Kalumpit	4	3.4	1273	10	12.5	Survival	12.27	Edge	1	Volcanic	Shade-intolerant	Native
5	IT05B01P02	IT05B01P02T02	Kalumpit	4	3.4	1273	12	14	Survival	15.67	Edge	1	Volcanic	Shade-intolerant	Native
5	IT05B01P02	IT05B01P02T03	Kalumpit	4	3.4	1273	10	8.5	Survival	5.67	Edge	1	Volcanic	Shade-intolerant	Native
5	IT05B01P02	IT05B01P02T03	Kalumpit	4	3.4	1273	12	9.4	Survival	6.25	Edge	1	Volcanic	Shade-intolerant	Native
5	IT05B01P02	IT05B01P02T04	White lauan	4	3.4	1273	9	5.8	Survival	2.94	Edge	1	Volcanic	Shade-tolerant	Native
5	IT05B01P02	IT05B01P02T04	White lauan	4	3.4	1273	11	7.6	Survival	9.71	Edge	1	Volcanic	Shade-tolerant	Native
5	IT05B01P02	IT05B01P02T05	Thailand acacia	4	3.4	1273	10	18.8	Survival	27.76	Edge	1	Volcanic	Shade-intolerant	Exotic
5	IT05B01P02	IT05B01P02T05	Thailand acacia	4	3.4	1273	12	24.7	Survival	100.19	Edge	1	Volcanic	Shade-intolerant	Exotic
5	IT05B01P02	IT05B01P02T06	Thailand acacia	4	3.4	1273	10	11.8	Survival	10.94	Edge	1	Volcanic	Shade-intolerant	Exotic
5	IT05B01P02	IT05B01P02T06	Thailand acacia	4	3.4	1273	12	13.4	Survival	15.51	Edge	1	Volcanic	Shade-intolerant	Exotic
5	IT05B01P02	IT05B01P02T07	Mt. Agoho	4	3.4	1273	10	17.9	Survival	25.16	Edge	1	Volcanic	Shade-intolerant	Native
5	IT05B01P02	IT05B01P02T07	Mt. Agoho	4	3.4	1273	12	20.8	Survival	44.88	Edge	1	Volcanic	Shade-intolerant	Native
5	IT05B01P02	IT05B01P02T08	White lauan	4	3.4	1273	9	7.6	Survival	5.04	Edge	1	Volcanic	Shade-tolerant	Native
5	IT05B01P02	IT05B01P02T08	White lauan	4	3.4	1273	11	10	Survival	16.8	Edge	1	Volcanic	Shade-tolerant	Native
5	IT05B01P02	IT05B01P02T09	White lauan	4	3.4	1273	9	6.1	Survival	3.25	Edge	1	Volcanic	Shade-tolerant	Native
5	IT05B01P02	IT05B01P02T09	White lauan	4	3.4	1273	11	7.5	Survival	7.36	Edge	1	Volcanic	Shade-tolerant	Native
5	IT05B01P02	IT05B01P02T10	White lauan	4	3.4	1273	9	6.5	Survival	3.69	Edge	1	Volcanic	Shade-tolerant	Native
5	IT05B01P02	IT05B01P02T10	White lauan	4	3.4	1273	11	8.4	Survival	11.35	Edge	1	Volcanic	Shade-tolerant	Native
5	IT05B01P03	IT05B01P03T01	Molave	8	7.3	1655	10	11.5	Survival	10.39	Edge	1	Volcanic	Shade-intolerant	Native
5	IT05B01P03	IT05B01P03T01	Molave	6	5.9	1401	12	13.7	Survival	21.63	Edge	1	Volcanic	Shade-intolerant	Native
5	IT05B01P03	IT05B01P03T02	Kalumpit	8	7.3	1655	10	8.6	Survival	5.81	Edge	1	Volcanic	Shade-intolerant	Native
5	IT05B01P03	IT05B01P03T02	Kalumpit	6	5.9	1401	12	9.4	Survival	5.82	Edge	1	Volcanic	Shade-intolerant	Native
5	IT05B01P03	IT05B01P03T03	Kalumpit	8	7.3	1655	10	7.2	Survival	4.07	Edge	1	Volcanic	Shade-intolerant	Native
5	IT05B01P03	IT05B01P03T03	Kalumpit	6	5.9	1401	12	7.4	Survival	1.24	Edge	1	Volcanic	Shade-intolerant	Native
5	IT05B01P03	IT05B01P03T04	Molave	8	7.3	1655	10	8.3	Survival	5.41	Edge	1	Volcanic	Shade-intolerant	Native
5	IT05B01P03	IT05B01P03T04	Molave	6	5.9	1401	12	10	Survival	11.93	Edge	1	Volcanic	Shade-intolerant	Native
5	IT05B01P03	IT05B01P03T06	Yakal saplungan	8	7.3	1655	9	5.3	Survival	2.45	Edge	1	Volcanic	Shade-tolerant	Native
5	IT05B01P03	IT05B01P03T06	Yakal saplungan	6	5.9	1401	11	6.3	Survival	4.41	Edge	1	Volcanic	Shade-tolerant	Native
5	IT05B01P03	IT05B01P03T07	Bitanghol sibat	8	7.3	1655	10	10.2	Survival	8.17	Edge	1	Volcanic	Shade-intolerant	Native
5	IT05B01P03	IT05B01P03T07	Bitanghol sibat	6	5.9	1401	12	12.6	Survival	21.22	Edge	1	Volcanic	Shade-intolerant	Native
5	IT05B01P03	IT05B01P03T08	Malakawayan	8	7.3	1655	10	4.6	Survival	1.66	Edge	1	Volcanic	Shade-intolerant	Native
5	IT05B01P03	IT05B01P03T08	Malakawayan	6	5.9	1401	12	5.7	Survival	4.58	Edge	1	Volcanic	Shade-intolerant	Native
5	IT05B01P03	IT05B01P03T09	White lauan	8	7.3	1655	9	10.3	Survival	9.26	Edge	1	Volcanic	Shade-tolerant	Native
5	IT05B01P03	IT05B01P03T09	White lauan	6	5.9	1401	11	11.9	Survival	13.7	Edge	1	Volcanic	Shade-tolerant	Native
5	IT05B01P03	IT05B01P03T10	White lauan	8	7.3	1655	9	8.5	Survival	6.31	Edge	1	Volcanic	Shade-tolerant	Native
5	IT05B01P03	IT05B01P03T10	White lauan	6	5.9	1401	11	11.6	Survival	24.64	Edge	1	Volcanic	Shade-tolerant	Native
5	IT05B01P03	IT05B01P03T11	Almaciga	8	7.3	1655	9	5.7	Dead	2.84	Edge	1	Volcanic	Shade-tolerant	Native
5	IT05B01P03	IT05B01P03T12	Malakawayan	8	7.3	1655	10	4.4	Survival	1.52	Edge	1	Volcanic	Shade-intolerant	Native
5	IT05B01P03	IT05B01P03T12	Malakawayan	6	5.9	1401	12	5.1	Survival	2.58	Edge	1	Volcanic	Shade-intolerant	Native
5	IT05B01P03	IT05B01P03T13	Kalumpit	8	7.3	1655	10	6.2	Survival	3.02	Edge	1	Volcanic	Shade-intolerant	Native
5	IT05B01P03	IT05B01P03T13	Kalumpit	6	5.9	1401	12	6.4	Survival	0.74	Edge	1	Volcanic	Shade-intolerant	Native
5	IT05B01P04	IT05B01P04T01	Mt. Agoho	8	7	1783	10	23.5	Survival	43.37	Edge	1	Volcanic	Shade-intolerant	Native
5	IT05B01P04	IT05B01P04T01	Mt. Agoho	7	6.6	1655	12	27.4	Survival	77.41	Edge	1	Volcanic	Shade-intolerant	Native
5	IT05B01P04	IT05B01P04T02	Mt. Agoho	8	7	1783	10	17.7	Survival	24.61	Edge	1	Volcanic	Shade-intolerant	Native
5	IT05B01P04	IT05B01P04T02	Mt. Agoho	7	6.6	1655	12	20.2	Survival	37.41	Edge	1	Volcanic	Shade-intolerant	Native
5	IT05B01P04	IT05B01P04T03	Malakawayan	8	7	1783	10	5.2	Survival	2.12	Edge	1	Volcanic	Shade-intolerant	Native
5	IT05B01P04	IT05B01P04T03	Malakawayan	7	6.6	1655	12	5.7	Survival	2.27	Edge	1	Volcanic	Shade-intolerant	Native
5	IT05B01P04	IT05B01P04T04	Kalumpit	8	7	1783	10	13.8	Survival	14.96	Edge	1	Volcanic	Shade-intolerant	Native
5	IT05B01P04	IT05B01P04T04	Kalumpit	7	6.6	1655	12	14.2	Harvested	4.01	Edge	1	Volcanic	Shade-intolerant	Native
5	IT05B01P04	IT05B01P04T05	Yakal kaliot	8	7	1783	9	5.4	Survival	2.54	Edge	1	Volcanic	Shade-tolerant	Native
5	IT05B01P04	IT05B01P04T05	Yakal kaliot	7	6.6	1655	11	6.7	Survival	6.1	Edge	1	Volcanic	Shade-tolerant	Native
5	IT05B01P04	IT05B01P04T06	Molave	8	7	1783	10	8	Survival	5.03	Edge	1	Volcanic	Shade-intolerant	Native
5	IT05B01P04	IT05B01P04T06	Molave	7	6.6	1655	12	8.3	Survival	1.76	Edge	1	Volcanic	Shade-intolerant	Native
5	IT05B01P04	IT05B01P04T07	Kalumpit	8	7	1783	10	8.5	Survival	5.67	Edge	1	Volcanic	Shade-intolerant	Native
5	IT05B01P04	IT05B01P04T07	Kalumpit	7	6.6	1655	12	8.7	Harvested	1.5	Edge	1	Volcanic	Shade-intolerant	Native
5	IT05B01P04	IT05B01P04T08	Kalumpit	8	7	1783	10	13.6	Dead	14.53	Edge	1	Volcanic	Shade-intolerant	Native
5	IT05B01P04	IT05B01P04T09	Kalumpit	8	7	1783	10	10.5	Survival	8.66	Edge	1	Volcanic	Shade-intolerant	Native
5	IT05B01P04	IT05B01P04T09	Kalumpit	7	6.6	1655	12	11.6	Survival	9.71	Edge	1	Volcanic	Shade-intolerant	Native
5	IT05B01P04	IT05B01P04T10	White lauan	8	7	1783	9	8	Survival	5.59	Edge	1	Volcanic	Shade-tolerant	Native
5	IT05B01P04	IT05B01P04T10	White lauan	7	6.6	1655	11	10.5	Survival	18.2	Edge	1	Volcanic	Shade-tolerant	Native
5	IT05B01P04	IT05B01P04T11	Molave	8	7	1783	10	10	Survival	7.85	Edge	1	Volcanic	Shade-intolerant	Native
5	IT05B01P04	IT05B01P04T11	Molave	7	6.6	1655	12	11.1	Survival	8.92	Edge	1	Volcanic	Shade-intolerant	Native
5	IT05B01P04	IT05B01P04T12	Bagtikan	8	7	1783	9	5.3	Survival	2.45	Edge	1	Volcanic	Shade-tolerant	Native
5	IT05B01P04	IT05B01P04T12	Bagtikan	7	6.6	1655	11	6.8	Survival	7.36	Edge	1	Volcanic	Shade-tolerant	Native
5	IT05B01P04	IT05B01P04T13	Malakawayan	8	7	1783	10	5.2	Survival	2.12	Edge	1	Volcanic	Shade-intolerant	Native
5	IT05B01P04	IT05B01P04T13	Malakawayan	7	6.6	1655	12	5.6	Survival	1.57	Edge	1	Volcanic	Shade-intolerant	Native
5	IT05B01P04	IT05B01P04T14	Bagalunga	8	7	1783	10	11.6	Survival	10.57	Edge	1	Volcanic	Shade-intolerant	Native
5	IT05B01P04	IT05B01P04T14	Bagalunga	7	6.6	1655	12	12.3	Survival	6.14	Edge	1	Volcanic	Shade-intolerant	Native
5	IT05B01P05	IT05B01P05T03	Molave	7	6.6	1401	10	11.2	Survival	9.85	Edge	1	Volcanic	Shade-intolerant	Native
5	IT05B01P05	IT05B01P05T03	Molave	7	6.6	1401	12	12.6	Harvested	12.82	Edge	1	Volcanic	Shade-intolerant	Native
5	IT05B01P05	IT05B01P05T04	White lauan	7	6.6	1401	9	6.5	Survival	3.69	Edge	1	Volcanic	Shade-tolerant	Native
5	IT05B01P05	IT05B01P05T04	White lauan	7	6.6	1401	11	6.7	Survival	0.96	Edge	1	Volcanic	Shade-tolerant	Native
5	IT05B01P05	IT05B01P05T05	Mt. Agoho	7	6.6	1401	10	12.5	Survival	12.27	Edge	1	Volcanic	Shade-intolerant	Native
5	IT05B01P05	IT05B01P05T05	Mt. Agoho	7	6.6	1401	12	15	Survival	26.53	Edge	1	Volcanic	Shade-intolerant	Native
5	IT05B01P05	IT05B01P05T06	Malakawayan	7	6.6	1401	10	8	Survival	5.03	Edge	1	Volcanic	Shade-intolerant	Native
5	IT05B01P05	IT05B01P05T06	Malakawayan	7	6.6	1401	12	8.4	Survival	2.39	Edge	1	Volcanic	Shade-intolerant	Native
5	IT05B01P05	IT05B01P05T07	Mt. Agoho	7	6.6	1401	10	17.5	Survival	24.05	Edge	1	Volcanic	Shade-intolerant	Native
5	IT05B01P05	IT05B01P05T07	Mt. Agoho	7	6.6	1401	12	20.7	Survival	47.84	Edge	1	Volcanic	Shade-intolerant	Native
5	IT05B01P05	IT05B01P05T08	Marang banguhan	7	6.6	1401	9	9.9	Survival	8.55	Edge	1	Volcanic	Shade-tolerant	Native
5	IT05B01P05	IT05B01P05T08	Marang banguhan	7	6.6	1401	11	11.4	Survival	12.51	Edge	1	Volcanic	Shade-tolerant	Native
5	IT05B01P05	IT05B01P05T09	Molave	7	6.6	1401	10	10	Survival	7.85	Edge	1	Volcanic	Shade-intolerant	Native
5	IT05B01P05	IT05B01P05T09	Molave	7	6.6	1401	12	11.5	Survival	12.3	Edge	1	Volcanic	Shade-intolerant	Native
5	IT05B01P05	IT05B01P05T10	Kalumpit	7	6.6	1401	10	8.3	Survival	5.41	Edge	1	Volcanic	Shade-intolerant	Native
5	IT05B01P05	IT05B01P05T10	Kalumpit	7	6.6	1401	12	8.6	Survival	1.95	Edge	1	Volcanic	Shade-intolerant	Native
5	IT05B01P05	IT05B01P05T11	Malakawayan	7	6.6	1401	10	7.2	Survival	4.07	Edge	1	Volcanic	Shade-intolerant	Native
5	IT05B01P05	IT05B01P05T11	Malakawayan	7	6.6	1401	12	7.2	Survival	0.15	Edge	1	Volcanic	Shade-intolerant	Native
5	IT05B01P06	IT05B01P06T03	Yakal kaliot	7	6	1401	9	6	Survival	3.14	Edge	1	Volcanic	Shade-tolerant	Native
5	IT05B01P06	IT05B01P06T03	Yakal kaliot	6	4.9	1401	11	7.6	Survival	8.78	Edge	1	Volcanic	Shade-tolerant	Native
5	IT05B01P06	IT05B01P06T04	Narra	7	6	1401	10	8.7	Survival	5.94	Edge	1	Volcanic	Shade-intolerant	Native
5	IT05B01P06	IT05B01P06T04	Narra	6	4.9	1401	12	9.4	Survival	4.9	Edge	1	Volcanic	Shade-intolerant	Native
5	IT05B01P06	IT05B01P06T05	White lauan	7	6	1401	9	5.1	Survival	2.27	Edge	1	Volcanic	Shade-tolerant	Native
5	IT05B01P06	IT05B01P06T05	White lauan	6	4.9	1401	11	5.7	Survival	2.68	Edge	1	Volcanic	Shade-tolerant	Native
5	IT05B01P06	IT05B01P06T06	Kalumpit	7	6	1401	10	13.2	Survival	13.68	Edge	1	Volcanic	Shade-intolerant	Native
5	IT05B01P06	IT05B01P06T06	Kalumpit	6	4.9	1401	12	15.2	Survival	21.73	Edge	1	Volcanic	Shade-intolerant	Native
5	IT05B01P06	IT05B01P06T07	Kalumpit	7	6	1401	10	11.9	Survival	11.12	Edge	1	Volcanic	Shade-intolerant	Native
5	IT05B01P06	IT05B01P06T07	Kalumpit	6	4.9	1401	12	15.5	Survival	39.14	Edge	1	Volcanic	Shade-intolerant	Native
5	IT05B01P06	IT05B01P06T08	White lauan	7	6	1401	9	10	Survival	8.73	Edge	1	Volcanic	Shade-tolerant	Native
5	IT05B01P06	IT05B01P06T08	White lauan	6	4.9	1401	11	12.9	Survival	26.32	Edge	1	Volcanic	Shade-tolerant	Native
5	IT05B01P06	IT05B01P06T09	White lauan	7	6	1401	9	8.6	Survival	6.45	Edge	1	Volcanic	Shade-tolerant	Native
5	IT05B01P06	IT05B01P06T09	White lauan	6	4.9	1401	11	10	Survival	10.44	Edge	1	Volcanic	Shade-tolerant	Native
5	IT05B01P06	IT05B01P06T11	Kalumpit	7	6	1401	10	5.8	Survival	2.64	Edge	1	Volcanic	Shade-intolerant	Native
5	IT05B01P06	IT05B01P06T11	Kalumpit	6	4.9	1401	12	5.9	Survival	0.41	Edge	1	Volcanic	Shade-intolerant	Native
5	IT05B01P07	IT05B01P07T01	White lauan	7	5.7	1655	9	9.2	Survival	7.39	Center	1	Volcanic	Shade-tolerant	Native
5	IT05B01P07	IT05B01P07T01	White lauan	5	4.1	1401	11	10.2	Survival	7.76	Center	1	Volcanic	Shade-tolerant	Native
5	IT05B01P07	IT05B01P07T02	Molave	7	5.7	1655	10	12.4	Survival	12.08	Center	1	Volcanic	Shade-intolerant	Native
5	IT05B01P07	IT05B01P07T02	Molave	5	4.1	1401	12	13.4	Survival	9.81	Center	1	Volcanic	Shade-intolerant	Native
5	IT05B01P07	IT05B01P07T03	Antipolo	7	5.7	1655	10	12.1	Survival	11.5	Center	1	Volcanic	Shade-intolerant	Native
5	IT05B01P07	IT05B01P07T03	Antipolo	5	4.1	1401	12	14.3	Survival	23.08	Center	1	Volcanic	Shade-intolerant	Native
5	IT05B01P07	IT05B01P07T04	Narra	7	5.7	1655	10	13.4	Survival	14.1	Center	1	Volcanic	Shade-intolerant	Native
5	IT05B01P07	IT05B01P07T04	Narra	5	4.1	1401	12	16	Harvested	30.16	Center	1	Volcanic	Shade-intolerant	Native
5	IT05B01P07	IT05B01P07T05	White lauan	7	5.7	1655	9	8.1	Survival	5.73	Center	1	Volcanic	Shade-tolerant	Native
5	IT05B01P07	IT05B01P07T05	White lauan	5	4.1	1401	11	9.7	Survival	11.25	Center	1	Volcanic	Shade-tolerant	Native
5	IT05B01P07	IT05B01P07T06	Narra	7	5.7	1655	10	14.2	Survival	15.84	Center	1	Volcanic	Shade-intolerant	Native
5	IT05B01P07	IT05B01P07T06	Narra	5	4.1	1401	12	16.1	Survival	22.29	Center	1	Volcanic	Shade-intolerant	Native
5	IT05B01P07	IT05B01P07T08	White lauan	7	5.7	1655	9	9	Survival	7.07	Center	1	Volcanic	Shade-tolerant	Native
5	IT05B01P07	IT05B01P07T08	White lauan	5	4.1	1401	11	10.5	Survival	11.52	Center	1	Volcanic	Shade-tolerant	Native
5	IT05B01P07	IT05B01P07T09	Kalumpit	7	5.7	1655	10	6.2	Dead	3.02	Center	1	Volcanic	Shade-intolerant	Native
5	IT05B01P07	IT05B01P07T10	White lauan	7	5.7	1655	9	8	Survival	5.59	Center	1	Volcanic	Shade-tolerant	Native
5	IT05B01P07	IT05B01P07T10	White lauan	5	4.1	1401	11	8.8	Survival	5.4	Center	1	Volcanic	Shade-tolerant	Native
5	IT05B01P07	IT05B01P07T11	White lauan	7	5.7	1655	9	6.8	Survival	4.04	Center	1	Volcanic	Shade-tolerant	Native
5	IT05B01P07	IT05B01P07T11	White lauan	5	4.1	1401	11	8	Survival	6.71	Center	1	Volcanic	Shade-tolerant	Native
5	IT05B01P07	IT05B01P07T12	Molave	7	5.7	1655	10	14.2	Survival	15.84	Center	1	Volcanic	Shade-intolerant	Native
5	IT05B01P07	IT05B01P07T12	Molave	5	4.1	1401	12	14.6	Survival	5.01	Center	1	Volcanic	Shade-intolerant	Native
5	IT05B01P07	IT05B01P07T13	Bagtikan	7	5.7	1655	9	7.8	Survival	5.31	Center	1	Volcanic	Shade-tolerant	Native
5	IT05B01P07	IT05B01P07T13	Bagtikan	5	4.1	1401	11	9.5	Survival	11.92	Center	1	Volcanic	Shade-tolerant	Native
5	IT05B01P08	IT05B01P08T01	Bagtikan	7	6.6	1273	9	5.8	Survival	2.94	Center	1	Volcanic	Shade-tolerant	Native
5	IT05B01P08	IT05B01P08T01	Bagtikan	6	5.3	1401	11	6	Survival	1.15	Center	1	Volcanic	Shade-tolerant	Native
5	IT05B01P08	IT05B01P08T02	Molave	7	6.6	1273	10	7.1	Survival	3.96	Center	1	Volcanic	Shade-intolerant	Native
5	IT05B01P08	IT05B01P08T02	Molave	6	5.3	1401	12	7.3	Survival	1.07	Center	1	Volcanic	Shade-intolerant	Native
5	IT05B01P08	IT05B01P08T03	Bitanghol sibat	7	6.6	1273	10	8	Survival	5.03	Center	1	Volcanic	Shade-intolerant	Native
5	IT05B01P08	IT05B01P08T03	Bitanghol sibat	6	5.3	1401	12	8.6	Survival	3.87	Center	1	Volcanic	Shade-intolerant	Native
5	IT05B01P08	IT05B01P08T04	Bitanghol sibat	7	6.6	1273	10	5.8	Survival	2.64	Center	1	Volcanic	Shade-intolerant	Native
5	IT05B01P08	IT05B01P08T04	Bitanghol sibat	6	5.3	1401	12	7.6	Survival	9.71	Center	1	Volcanic	Shade-intolerant	Native
5	IT05B01P08	IT05B01P08T05	Molave	7	6.6	1273	10	14.8	Survival	17.2	Center	1	Volcanic	Shade-intolerant	Native
5	IT05B01P08	IT05B01P08T05	Molave	6	5.3	1401	12	15.3	Survival	5.66	Center	1	Volcanic	Shade-intolerant	Native
5	IT05B01P08	IT05B01P08T06	White lauan	7	6.6	1273	9	6.5	Survival	3.69	Center	1	Volcanic	Shade-tolerant	Native
5	IT05B01P08	IT05B01P08T06	White lauan	6	5.3	1401	11	7.5	Survival	5.38	Center	1	Volcanic	Shade-tolerant	Native
5	IT05B01P08	IT05B01P08T08	Dao	7	6.6	1273	10	6.6	Survival	3.42	Center	1	Volcanic	Shade-intolerant	Native
5	IT05B01P08	IT05B01P08T08	Dao	6	5.3	1401	12	6.8	Survival	0.95	Center	1	Volcanic	Shade-intolerant	Native
5	IT05B01P08	IT05B01P08T09	Marang banguhan	7	6.6	1273	9	9	Survival	7.07	Center	1	Volcanic	Shade-tolerant	Native
5	IT05B01P08	IT05B01P08T09	Marang banguhan	6	5.3	1401	11	11.1	Survival	16.93	Center	1	Volcanic	Shade-tolerant	Native
5	IT05B01P08	IT05B01P08T10	Bagtikan	7	6.6	1273	9	7.1	Survival	4.4	Center	1	Volcanic	Shade-tolerant	Native
5	IT05B01P08	IT05B01P08T10	Bagtikan	6	5.3	1401	11	8.3	Survival	7.1	Center	1	Volcanic	Shade-tolerant	Native
5	IT05B01P09	IT05B01P09T01	Bagtikan	5	4.3	1401	9	6.9	Survival	4.15	Center	1	Volcanic	Shade-tolerant	Native
5	IT05B01P09	IT05B01P09T01	Bagtikan	5	4.3	1401	11	7.6	Survival	4.22	Center	1	Volcanic	Shade-tolerant	Native
5	IT05B01P09	IT05B01P09T02	Molave	5	4.3	1401	10	14.5	Survival	16.51	Center	1	Volcanic	Shade-intolerant	Native
5	IT05B01P09	IT05B01P09T02	Molave	5	4.3	1401	12	15.8	Survival	14.93	Center	1	Volcanic	Shade-intolerant	Native
5	IT05B01P09	IT05B01P09T03	Bitanghol sibat	5	4.3	1401	10	9.8	Survival	7.54	Center	1	Volcanic	Shade-intolerant	Native
5	IT05B01P09	IT05B01P09T03	Bitanghol sibat	5	4.3	1401	12	12.7	Survival	25.95	Center	1	Volcanic	Shade-intolerant	Native
5	IT05B01P09	IT05B01P09T04	Bitanghol sibat	5	4.3	1401	10	8.1	Survival	5.15	Center	1	Volcanic	Shade-intolerant	Native
5	IT05B01P09	IT05B01P09T04	Bitanghol sibat	5	4.3	1401	12	10.2	Survival	14.98	Center	1	Volcanic	Shade-intolerant	Native
5	IT05B01P09	IT05B01P09T05	Bitanghol sibat	5	4.3	1401	10	7.3	Survival	4.19	Center	1	Volcanic	Shade-intolerant	Native
5	IT05B01P09	IT05B01P09T05	Bitanghol sibat	5	4.3	1401	12	8	Survival	3.94	Center	1	Volcanic	Shade-intolerant	Native
5	IT05B01P09	IT05B01P09T06	Kalumpit	5	4.3	1401	10	9.5	Survival	7.09	Center	1	Volcanic	Shade-intolerant	Native
5	IT05B01P09	IT05B01P09T06	Kalumpit	5	4.3	1401	12	10.5	Survival	7.85	Center	1	Volcanic	Shade-intolerant	Native
5	IT05B01P09	IT05B01P09T07	Bagtikan	5	4.3	1401	9	6.3	Survival	3.46	Center	1	Volcanic	Shade-tolerant	Native
5	IT05B01P09	IT05B01P09T07	Bagtikan	5	4.3	1401	11	9.9	Survival	22.65	Center	1	Volcanic	Shade-tolerant	Native
5	IT05B01P09	IT05B01P09T08	White lauan	5	4.3	1401	9	8.1	Survival	5.73	Center	1	Volcanic	Shade-tolerant	Native
5	IT05B01P09	IT05B01P09T08	White lauan	5	4.3	1401	11	8.8	Survival	4.33	Center	1	Volcanic	Shade-tolerant	Native
5	IT05B01P09	IT05B01P09T09	Kalumpit	5	4.3	1401	10	10.1	Survival	8.01	Center	1	Volcanic	Shade-intolerant	Native
5	IT05B01P09	IT05B01P09T09	Kalumpit	5	4.3	1401	12	11.3	Survival	10.08	Center	1	Volcanic	Shade-intolerant	Native
5	IT05B01P09	IT05B01P09T10	Kalumpit	5	4.3	1401	10	8.3	Survival	5.41	Center	1	Volcanic	Shade-intolerant	Native
5	IT05B01P09	IT05B01P09T10	Kalumpit	5	4.3	1401	12	9.2	Survival	6.41	Center	1	Volcanic	Shade-intolerant	Native
5	IT05B01P09	IT05B01P09T11	Kalumpit	5	4.3	1401	10	11	Survival	9.5	Center	1	Volcanic	Shade-intolerant	Native
5	IT05B01P09	IT05B01P09T11	Kalumpit	5	4.3	1401	12	11	Survival	0.001	Center	1	Volcanic	Shade-intolerant	Native
6	IT06B01P01	IT06B01P01T01	Mahogany	3	1.8	1401	9	19.7	Survival	33.87	Center	5	Volcanic	Shade-intolerant	Exotic
6	IT06B01P01	IT06B01P01T01	Mahogany	3	1.8	1401	11	23.7	Survival	69.03	Center	5	Volcanic	Shade-intolerant	Exotic
6	IT06B01P01	IT06B01P01T02	Mahogany	3	1.8	1401	9	14.7	Survival	18.86	Center	5	Volcanic	Shade-intolerant	Exotic
6	IT06B01P01	IT06B01P01T02	Mahogany	3	1.8	1401	11	15.9	Survival	14.61	Center	5	Volcanic	Shade-intolerant	Exotic
6	IT06B01P01	IT06B01P01T03	Mahogany	3	1.8	1401	9	12.1	Survival	12.78	Center	5	Volcanic	Shade-intolerant	Exotic
6	IT06B01P01	IT06B01P01T03	Mahogany	3	1.8	1401	11	13	Survival	8.74	Center	5	Volcanic	Shade-intolerant	Exotic
6	IT06B01P01	IT06B01P01T04	Mahogany	3	1.8	1401	9	12.5	Survival	13.64	Center	5	Volcanic	Shade-intolerant	Exotic
6	IT06B01P01	IT06B01P01T04	Mahogany	3	1.8	1401	11	14.5	Survival	21.01	Center	5	Volcanic	Shade-intolerant	Exotic
6	IT06B01P01	IT06B01P01T06	Mahogany	3	1.8	1401	9	17.8	Survival	27.65	Center	5	Volcanic	Shade-intolerant	Exotic
6	IT06B01P01	IT06B01P01T06	Mahogany	3	1.8	1401	11	21.8	Survival	62.28	Center	5	Volcanic	Shade-intolerant	Exotic
6	IT06B01P01	IT06B01P01T07	Mahogany	3	1.8	1401	9	10	Survival	8.73	Center	5	Volcanic	Shade-intolerant	Exotic
6	IT06B01P01	IT06B01P01T07	Mahogany	3	1.8	1401	11	11.8	Survival	15.2	Center	5	Volcanic	Shade-intolerant	Exotic
6	IT06B01P01	IT06B01P01T08	Mahogany	3	1.8	1401	9	13	Survival	14.75	Center	5	Volcanic	Shade-intolerant	Exotic
6	IT06B01P01	IT06B01P01T08	Mahogany	3	1.8	1401	11	15.4	Survival	27.23	Center	5	Volcanic	Shade-intolerant	Exotic
6	IT06B01P01	IT06B01P01T09	Mahogany	3	1.8	1401	9	15	Survival	19.63	Center	5	Volcanic	Shade-intolerant	Exotic
6	IT06B01P01	IT06B01P01T09	Mahogany	3	1.8	1401	11	18.4	Survival	44.11	Center	5	Volcanic	Shade-intolerant	Exotic
6	IT06B01P01	IT06B01P01T10	Mahogany	3	1.8	1401	9	16.3	Survival	23.19	Center	5	Volcanic	Shade-intolerant	Exotic
6	IT06B01P01	IT06B01P01T10	Mahogany	3	1.8	1401	11	18.1	Survival	24.94	Center	5	Volcanic	Shade-intolerant	Exotic
6	IT06B01P01	IT06B01P01T11	Dao	3	1.8	1401	9	7.3	Survival	4.65	Center	5	Volcanic	Shade-intolerant	Native
6	IT06B01P01	IT06B01P01T11	Dao	3	1.8	1401	11	7.8	Survival	2.96	Center	5	Volcanic	Shade-intolerant	Native
6	IT06B01P02	IT06B01P02T01	Mahogany	4	2.4	2165	9	6.3	Survival	3.46	Edge	5	Volcanic	Shade-intolerant	Exotic
6	IT06B01P02	IT06B01P02T01	Mahogany	4	2.5	2037	11	6.8	Survival	2.47	Edge	5	Volcanic	Shade-intolerant	Exotic
6	IT06B01P02	IT06B01P02T02	Mahogany	4	2.4	2165	9	10.3	Survival	9.26	Edge	5	Volcanic	Shade-intolerant	Exotic
6	IT06B01P02	IT06B01P02T02	Mahogany	4	2.5	2037	11	12.3	Survival	17.32	Edge	5	Volcanic	Shade-intolerant	Exotic
6	IT06B01P02	IT06B01P02T03	Mahogany	4	2.4	2165	9	14	Survival	17.1	Edge	5	Volcanic	Shade-intolerant	Exotic
6	IT06B01P02	IT06B01P02T03	Mahogany	4	2.5	2037	11	15.2	Survival	13.94	Edge	5	Volcanic	Shade-intolerant	Exotic
6	IT06B01P02	IT06B01P02T04	Mahogany	4	2.4	2165	9	12.3	Harvested	13.2	Edge	5	Volcanic	Shade-intolerant	Exotic
6	IT06B01P02	IT06B01P02T05	Mahogany	4	2.4	2165	9	10.1	Survival	8.9	Edge	5	Volcanic	Shade-intolerant	Exotic
6	IT06B01P02	IT06B01P02T05	Mahogany	4	2.5	2037	11	11.7	Harvested	13.82	Edge	5	Volcanic	Shade-intolerant	Exotic
6	IT06B01P02	IT06B01P02T06	Antipolo	4	2.4	2165	9	22	Survival	42.24	Edge	5	Volcanic	Shade-intolerant	Native
6	IT06B01P02	IT06B01P02T06	Antipolo	4	2.5	2037	11	23.7	Survival	29.59	Edge	5	Volcanic	Shade-intolerant	Native
6	IT06B01P02	IT06B01P02T07	Dao	4	2.4	2165	9	17.3	Survival	26.12	Edge	5	Volcanic	Shade-intolerant	Native
6	IT06B01P02	IT06B01P02T07	Dao	4	2.5	2037	11	20	Survival	39.39	Edge	5	Volcanic	Shade-intolerant	Native
6	IT06B01P02	IT06B01P02T08	Dao	4	2.4	2165	9	12.2	Survival	12.99	Edge	5	Volcanic	Shade-intolerant	Native
6	IT06B01P02	IT06B01P02T08	Dao	4	2.5	2037	11	13.4	Survival	11.74	Edge	5	Volcanic	Shade-intolerant	Native
6	IT06B01P02	IT06B01P02T09	Mahogany	4	2.4	2165	9	19.6	Survival	33.52	Edge	5	Volcanic	Shade-intolerant	Exotic
6	IT06B01P02	IT06B01P02T09	Mahogany	4	2.5	2037	11	23.1	Survival	59.44	Edge	5	Volcanic	Shade-intolerant	Exotic
6	IT06B01P02	IT06B01P02T10	Mahogany	4	2.4	2165	9	16.6	Survival	24.05	Edge	5	Volcanic	Shade-intolerant	Exotic
6	IT06B01P02	IT06B01P02T10	Mahogany	4	2.5	2037	11	19.8	Survival	45.72	Edge	5	Volcanic	Shade-intolerant	Exotic
6	IT06B01P02	IT06B01P02T11	Mahogany	4	2.4	2165	9	13	Survival	14.75	Edge	5	Volcanic	Shade-intolerant	Exotic
6	IT06B01P02	IT06B01P02T11	Mahogany	4	2.5	2037	11	14.2	Survival	12.43	Edge	5	Volcanic	Shade-intolerant	Exotic
6	IT06B01P02	IT06B01P02T12	Mahogany	4	2.4	2165	9	19.3	Survival	32.51	Edge	5	Volcanic	Shade-intolerant	Exotic
6	IT06B01P02	IT06B01P02T12	Mahogany	4	2.5	2037	11	23.6	Survival	71.61	Edge	5	Volcanic	Shade-intolerant	Exotic
6	IT06B01P02	IT06B01P02T13	Dao	4	2.4	2165	9	12.1	Survival	12.78	Edge	5	Volcanic	Shade-intolerant	Native
6	IT06B01P02	IT06B01P02T13	Dao	4	2.5	2037	11	13.3	Survival	12.03	Edge	5	Volcanic	Shade-intolerant	Native
6	IT06B01P02	IT06B01P02T14	Molave	4	2.4	2165	9	8.7	Survival	6.61	Edge	5	Volcanic	Shade-intolerant	Native
6	IT06B01P02	IT06B01P02T14	Molave	4	2.5	2037	11	9	Survival	1.92	Edge	5	Volcanic	Shade-intolerant	Native
6	IT06B01P02	IT06B01P02T15	Mahogany	4	2.4	2165	9	6.9	Survival	4.15	Edge	5	Volcanic	Shade-intolerant	Exotic
6	IT06B01P02	IT06B01P02T15	Mahogany	4	2.5	2037	11	7.8	Survival	4.99	Edge	5	Volcanic	Shade-intolerant	Exotic
7	IT07B01P01	IT07B01P01T02	Dao	8	5.5	1114	10	8.4	Survival	5.54	Center	4	Limestone	Shade-intolerant	Native
7	IT07B01P01	IT07B01P01T02	Dao	7	4.8	987	12	9.2	Survival	5.75	Center	4	Limestone	Shade-intolerant	Native
7	IT07B01P01	IT07B01P01T03	Dao	8	5.5	1114	10	9.4	Survival	6.94	Center	4	Limestone	Shade-intolerant	Native
7	IT07B01P01	IT07B01P01T03	Dao	7	4.8	987	12	10.1	Survival	5.03	Center	4	Limestone	Shade-intolerant	Native
7	IT07B01P01	IT07B01P01T04	Dao	8	5.5	1114	10	7.3	Harvested	4.19	Center	4	Limestone	Shade-intolerant	Native
7	IT07B01P01	IT07B01P01T05	Narra	8	5.5	1114	10	9.4	Survival	6.94	Center	4	Limestone	Shade-intolerant	Native
7	IT07B01P01	IT07B01P01T05	Narra	7	4.8	987	12	9.9	Harvested	4.03	Center	4	Limestone	Shade-intolerant	Native
7	IT07B01P01	IT07B01P01T06	Dao	8	5.5	1114	10	14.3	Survival	16.06	Center	4	Limestone	Shade-intolerant	Native
7	IT07B01P01	IT07B01P01T06	Dao	7	4.8	987	12	16.3	Harvested	24	Center	4	Limestone	Shade-intolerant	Native
7	IT07B01P01	IT07B01P01T07	Dao	8	5.5	1114	10	7	Survival	3.85	Center	4	Limestone	Shade-intolerant	Native
7	IT07B01P01	IT07B01P01T07	Dao	7	4.8	987	12	7.3	Survival	1.81	Center	4	Limestone	Shade-intolerant	Native
7	IT07B01P01	IT07B01P01T08	Dao	8	5.5	1114	10	12.1	Survival	11.5	Center	4	Limestone	Shade-intolerant	Native
7	IT07B01P01	IT07B01P01T08	Dao	7	4.8	987	12	13.6	Survival	14.71	Center	4	Limestone	Shade-intolerant	Native
7	IT07B01P01	IT07B01P01T09	Raintree	8	5.5	1114	10	16.1	Survival	20.36	Center	4	Limestone	Shade-intolerant	Exotic
7	IT07B01P01	IT07B01P01T09	Raintree	7	4.8	987	12	16.2	Harvested	1.7	Center	4	Limestone	Shade-intolerant	Exotic
7	IT07B01P01	IT07B01P01T10	Taluto	8	5.5	1114	10	15	Survival	17.67	Center	4	Limestone	Shade-intolerant	Native
7	IT07B01P01	IT07B01P01T10	Taluto	7	4.8	987	12	15.8	Survival	9.14	Center	4	Limestone	Shade-intolerant	Native
7	IT07B01P01	IT07B01P01T11	Raintree	8	5.5	1114	10	40.5	Survival	128.82	Center	4	Limestone	Shade-intolerant	Exotic
7	IT07B01P01	IT07B01P01T11	Raintree	7	4.8	987	12	46	Harvested	185.52	Center	4	Limestone	Shade-intolerant	Exotic
7	IT07B01P01	IT07B01P01T12	Taluto	8	5.5	1114	10	15.1	Survival	17.91	Center	4	Limestone	Shade-intolerant	Native
7	IT07B01P01	IT07B01P01T12	Taluto	7	4.8	987	12	17.3	Harvested	27.35	Center	4	Limestone	Shade-intolerant	Native
7	IT07B01P01	IT07B01P01T13	Mahogany	8	4.8	987	12	13.9	Survival	0.46	Center	4	Limestone	Shade-intolerant	Exotic
7	IT07B01P01	IT07B01P01T13	Mahogany	7	5.5	1114	10	13.9	Survival	15.17	Center	4	Limestone	Shade-intolerant	Exotic
7	IT07B01P01	IT07B01P01T14	Mahogany	8	5.5	1114	10	10.6	Survival	8.82	Center	4	Limestone	Shade-intolerant	Exotic
7	IT07B01P01	IT07B01P01T14	Mahogany	7	4.8	987	12	13.2	Survival	24.73	Center	4	Limestone	Shade-intolerant	Exotic
7	IT07B01P01	IT07B01P01T15	Bagalunga	8	5.5	1114	10	18	Survival	25.45	Center	4	Limestone	Shade-intolerant	Native
7	IT07B01P01	IT07B01P01T15	Bagalunga	7	4.8	987	12	19.6	Survival	23.75	Center	4	Limestone	Shade-intolerant	Native
7	IT07B01P01	IT07B01P01T16	Mahogany	8	5.5	1114	10	10	Survival	7.85	Center	4	Limestone	Shade-intolerant	Exotic
7	IT07B01P01	IT07B01P01T16	Mahogany	7	4.8	987	12	10.5	Survival	3.8	Center	4	Limestone	Shade-intolerant	Exotic
7	IT07B01P01	IT07B01P01T17	Mahogany	8	5.5	1114	10	16.4	Survival	21.12	Center	4	Limestone	Shade-intolerant	Exotic
7	IT07B01P01	IT07B01P01T17	Mahogany	7	4.8	987	12	20.1	Survival	52.3	Center	4	Limestone	Shade-intolerant	Exotic
7	IT07B01P01	IT07B01P01T18	Mahogany	8	5.5	1114	10	11.7	Survival	10.75	Center	4	Limestone	Shade-intolerant	Exotic
7	IT07B01P01	IT07B01P01T18	Mahogany	7	4.8	987	12	14.3	Harvested	26.1	Center	4	Limestone	Shade-intolerant	Exotic
7	IT07B01P01	IT07B01P01T19	Mahogany	8	5.5	1114	10	10.3	Survival	8.33	Center	4	Limestone	Shade-intolerant	Exotic
7	IT07B01P01	IT07B01P01T19	Mahogany	7	4.8	987	12	11.8	Harvested	12.81	Center	4	Limestone	Shade-intolerant	Exotic
7	IT07B01P01	IT07B01P01T20	Mahogany	8	5.5	1114	10	11.3	Survival	10.03	Center	4	Limestone	Shade-intolerant	Exotic
7	IT07B01P01	IT07B01P01T20	Mahogany	7	4.8	987	12	13.5	Harvested	21.72	Center	4	Limestone	Shade-intolerant	Exotic
7	IT07B01P01	IT07B01P01T22	Mahogany	8	5.5	1114	10	10.4	Survival	8.49	Center	4	Limestone	Shade-intolerant	Exotic
7	IT07B01P01	IT07B01P01T22	Mahogany	7	4.8	987	12	11.8	Harvested	12	Center	4	Limestone	Shade-intolerant	Exotic
7	IT07B01P01	IT07B01P01T23	Taluto	8	5.5	1114	10	12.5	Survival	12.27	Center	4	Limestone	Shade-intolerant	Native
7	IT07B01P01	IT07B01P01T23	Taluto	7	4.8	987	12	13.5	Survival	9.83	Center	4	Limestone	Shade-intolerant	Native
7	IT07B01P01	IT07B01P01T24	Bagalunga	8	5.5	1114	10	20.8	Survival	33.98	Center	4	Limestone	Shade-intolerant	Native
7	IT07B01P01	IT07B01P01T24	Bagalunga	7	4.8	987	12	22.5	Harvested	29.55	Center	4	Limestone	Shade-intolerant	Native
7	IT07B01P01	IT07B01P01T25	Bagalunga	8	5.5	1114	10	27.3	Survival	58.53	Center	4	Limestone	Shade-intolerant	Native
7	IT07B01P01	IT07B01P01T25	Bagalunga	7	4.8	987	12	28.7	Harvested	31.05	Center	4	Limestone	Shade-intolerant	Native
7	IT07B01P01	IT07B01P01T26	Bagalunga	8	5.5	1114	10	28.3	Survival	62.9	Center	4	Limestone	Shade-intolerant	Native
7	IT07B01P01	IT07B01P01T26	Bagalunga	7	4.8	987	12	29	Harvested	14.98	Center	4	Limestone	Shade-intolerant	Native
7	IT07B01P01	IT07B01P01T27	Bagalunga	8	4.8	987	12	17.3	Harvested	0.65	Center	4	Limestone	Shade-intolerant	Native
7	IT07B01P01	IT07B01P01T27	Bagalunga	7	5.5	1114	10	17.3	Survival	23.51	Center	4	Limestone	Shade-intolerant	Native
7	IT07B01P01	IT07B01P01T28	Mahogany	8	5.5	1114	10	5.5	Survival	2.38	Center	4	Limestone	Shade-intolerant	Exotic
7	IT07B01P01	IT07B01P01T28	Mahogany	7	4.8	987	12	10.6	Survival	31.98	Center	4	Limestone	Shade-intolerant	Exotic
7	IT07B01P01	IT07B01P01T29	Mahogany	8	5.5	1114	10	6	Harvested	2.83	Center	4	Limestone	Shade-intolerant	Exotic
7	IT07B01P01	IT07B01P01T31	Narra	8	5.5	1114	10	9.2	Survival	6.65	Center	4	Limestone	Shade-intolerant	Native
7	IT07B01P01	IT07B01P01T31	Narra	7	4.8	987	12	10	Survival	6.24	Center	4	Limestone	Shade-intolerant	Native
7	IT07B01P01	IT07B01P01T33	Mahogany	8	5.5	1114	10	9.9	Survival	7.7	Center	4	Limestone	Shade-intolerant	Exotic
7	IT07B01P01	IT07B01P01T33	Mahogany	7	4.8	987	12	11.3	Survival	11.94	Center	4	Limestone	Shade-intolerant	Exotic
7	IT07B01P01	IT07B01P01T34	Mahogany	8	5.5	1114	10	9	Survival	6.36	Center	4	Limestone	Shade-intolerant	Exotic
7	IT07B01P01	IT07B01P01T34	Mahogany	7	4.8	987	12	9.3	Survival	2.35	Center	4	Limestone	Shade-intolerant	Exotic
7	IT07B01P01	IT07B01P01T35	Mahogany	8	5.5	1114	10	5.7	Survival	2.55	Center	4	Limestone	Shade-intolerant	Exotic
7	IT07B01P01	IT07B01P01T35	Mahogany	7	4.8	987	12	5.9	Harvested	0.86	Center	4	Limestone	Shade-intolerant	Exotic
7	IT07B01P01	IT07B01P01T36	Mahogany	8	4.8	987	12	6.3	Harvested	0.17	Center	4	Limestone	Shade-intolerant	Exotic
7	IT07B01P01	IT07B01P01T36	Mahogany	7	5.5	1114	10	6.3	Survival	3.12	Center	4	Limestone	Shade-intolerant	Exotic
7	IT07B01P01	IT07B01P01T37	Bagalunga	8	5.5	1114	10	14.5	Harvested	16.51	Center	4	Limestone	Shade-intolerant	Native
7	IT07B01P02	IT07B01P02T01	Gmelina	4	3.1	1655	10	30.4	Harvested	72.58	Edge	2	Limestone	Shade-intolerant	Exotic
7	IT07B01P02	IT07B01P02T02	Gmelina	4	3.1	1655	10	20.2	Harvested	32.05	Edge	2	Limestone	Shade-intolerant	Exotic
7	IT07B01P02	IT07B01P02T03	Mahogany	4	3.1	1655	10	11.4	Harvested	10.21	Edge	2	Limestone	Shade-intolerant	Exotic
7	IT07B01P02	IT07B01P02T04	Mahogany	4	3.1	1655	10	10.1	Survival	8.01	Edge	2	Limestone	Shade-intolerant	Exotic
7	IT07B01P02	IT07B01P02T05	Mahogany	4	3.1	1655	10	11.4	Harvested	10.21	Edge	2	Limestone	Shade-intolerant	Exotic
7	IT07B01P02	IT07B01P02T06	Gmelina	4	3.1	1655	10	45.5	Harvested	162.6	Edge	2	Limestone	Shade-intolerant	Exotic
7	IT07B01P02	IT07B01P02T07	Gmelina	4	3.1	1655	10	32.8	Harvested	84.5	Edge	2	Limestone	Shade-intolerant	Exotic
7	IT07B01P02	IT07B01P02T08	Antipolo	4	3.1	1655	10	13.1	Survival	13.48	Edge	2	Limestone	Shade-intolerant	Native
7	IT07B01P02	IT07B01P02T09	Mahogany	4	3.1	1655	10	11.1	Harvested	9.68	Edge	2	Limestone	Shade-intolerant	Exotic
7	IT07B01P02	IT07B01P02T10	Mahogany	4	3.1	1655	10	7.9	Harvested	4.9	Edge	2	Limestone	Shade-intolerant	Exotic
7	IT07B01P02	IT07B01P02T11	Narra	4	3.1	1655	10	6	Harvested	2.83	Edge	2	Limestone	Shade-intolerant	Native
7	IT07B01P02	IT07B01P02T12	Mahogany	4	3.1	1655	10	9.2	Survival	6.65	Edge	2	Limestone	Shade-intolerant	Exotic
7	IT07B01P02	IT07B01P02T13	Gmelina	4	3.1	1655	10	16.6	Survival	21.64	Edge	2	Limestone	Shade-intolerant	Exotic
7	IT07B01P03	IT07B01P03T01	Ipil-Ipil	6	5.3	1783	10	35.1	Survival	96.76	Edge	3	Limestone	Shade-intolerant	Exotic
7	IT07B01P03	IT07B01P03T01	Ipil-Ipil	6	5.3	1783	12	39.8	Harvested	137.89	Edge	3	Limestone	Shade-intolerant	Exotic
7	IT07B01P03	IT07B01P03T03	Raintree	6	5.3	1783	10	18.3	Survival	26.3	Edge	3	Limestone	Shade-intolerant	Exotic
7	IT07B01P03	IT07B01P03T03	Raintree	6	5.3	1783	12	24.8	Survival	110.56	Edge	3	Limestone	Shade-intolerant	Exotic
7	IT07B01P03	IT07B01P03T04	Mahogany	6	5.3	1783	10	8.6	Survival	5.81	Edge	3	Limestone	Shade-intolerant	Exotic
7	IT07B01P03	IT07B01P03T04	Mahogany	6	5.3	1783	12	10.7	Survival	15.88	Edge	3	Limestone	Shade-intolerant	Exotic
7	IT07B01P03	IT07B01P03T05	Bagalunga	6	5.3	1783	10	13.2	Survival	13.68	Edge	3	Limestone	Shade-intolerant	Native
7	IT07B01P03	IT07B01P03T05	Bagalunga	6	5.3	1783	12	15.8	Harvested	29.07	Edge	3	Limestone	Shade-intolerant	Native
7	IT07B01P03	IT07B01P03T06	Mahogany	6	5.3	1783	10	10.5	Survival	8.66	Edge	3	Limestone	Shade-intolerant	Exotic
7	IT07B01P03	IT07B01P03T06	Mahogany	6	5.3	1783	12	10.5	Survival	0.03	Edge	3	Limestone	Shade-intolerant	Exotic
7	IT07B01P03	IT07B01P03T07	Raintree	6	5.3	1783	10	7.5	Survival	4.42	Edge	3	Limestone	Shade-intolerant	Exotic
7	IT07B01P03	IT07B01P03T07	Raintree	6	5.3	1783	12	8.2	Survival	4.4	Edge	3	Limestone	Shade-intolerant	Exotic
7	IT07B01P03	IT07B01P03T08	Ipil-Ipil	6	5.3	1783	10	21.2	Survival	35.3	Edge	3	Limestone	Shade-intolerant	Exotic
7	IT07B01P03	IT07B01P03T08	Ipil-Ipil	6	5.3	1783	12	24.5	Survival	59.41	Edge	3	Limestone	Shade-intolerant	Exotic
7	IT07B01P03	IT07B01P03T09	Bagalunga	6	5.3	1783	10	9.5	Survival	7.09	Edge	3	Limestone	Shade-intolerant	Native
7	IT07B01P03	IT07B01P03T09	Bagalunga	6	5.3	1783	12	11.1	Harvested	13.3	Edge	3	Limestone	Shade-intolerant	Native
7	IT07B01P03	IT07B01P03T10	Raintree	6	5.3	1783	10	5.5	Survival	2.38	Edge	3	Limestone	Shade-intolerant	Exotic
7	IT07B01P03	IT07B01P03T10	Raintree	6	5.3	1783	12	5.8	Harvested	1.45	Edge	3	Limestone	Shade-intolerant	Exotic
7	IT07B01P03	IT07B01P03T11	Ipil-Ipil	6	5.3	1783	10	28.8	Survival	65.14	Edge	3	Limestone	Shade-intolerant	Exotic
7	IT07B01P03	IT07B01P03T11	Ipil-Ipil	6	5.3	1783	12	31	Survival	52.52	Edge	3	Limestone	Shade-intolerant	Exotic
7	IT07B01P03	IT07B01P03T12	Teak	6	5.3	1783	10	5.5	Survival	2.38	Edge	3	Limestone	Shade-intolerant	Exotic
7	IT07B01P03	IT07B01P03T12	Teak	6	5.3	1783	12	5.6	Harvested	0.31	Edge	3	Limestone	Shade-intolerant	Exotic
7	IT07B01P03	IT07B01P03T13	Mahogany	6	5.3	1783	10	9.1	Survival	6.5	Edge	3	Limestone	Shade-intolerant	Exotic
7	IT07B01P03	IT07B01P03T13	Mahogany	6	5.3	1783	12	10.2	Harvested	8.22	Edge	3	Limestone	Shade-intolerant	Exotic
7	IT07B01P03	IT07B01P03T14	Mahogany	6	5.3	1783	10	10	Survival	7.85	Edge	3	Limestone	Shade-intolerant	Exotic
7	IT07B01P03	IT07B01P03T14	Mahogany	6	5.3	1783	12	10	Survival	0.21	Edge	3	Limestone	Shade-intolerant	Exotic
7	IT07B01P04	IT07B01P04T01	Kalumpit	5	2.7	1783	10	25.9	Survival	52.69	Edge	3	Limestone	Shade-intolerant	Native
7	IT07B01P04	IT07B01P04T01	Kalumpit	4	2.6	1273	12	31.8	Survival	134.46	Edge	3	Limestone	Shade-intolerant	Native
7	IT07B01P04	IT07B01P04T02	Mahogany	5	2.7	1783	10	5	Harvested	1.96	Edge	3	Limestone	Shade-intolerant	Exotic
7	IT07B01P04	IT07B01P04T03	Mahogany	5	2.7	1783	10	7.5	Harvested	4.42	Edge	3	Limestone	Shade-intolerant	Exotic
7	IT07B01P04	IT07B01P04T04	Mahogany	5	2.7	1783	10	7.8	Survival	4.78	Edge	3	Limestone	Shade-intolerant	Exotic
7	IT07B01P04	IT07B01P04T04	Mahogany	4	2.6	1273	12	9.4	Harvested	10.5	Edge	3	Limestone	Shade-intolerant	Exotic
7	IT07B01P04	IT07B01P04T05	Mahogany	5	2.7	1783	10	13.2	Survival	13.68	Edge	3	Limestone	Shade-intolerant	Exotic
7	IT07B01P04	IT07B01P04T05	Mahogany	4	2.6	1273	12	14.6	Survival	15.77	Edge	3	Limestone	Shade-intolerant	Exotic
7	IT07B01P04	IT07B01P04T06	Mahogany	5	2.7	1783	10	17.9	Survival	25.16	Edge	3	Limestone	Shade-intolerant	Exotic
7	IT07B01P04	IT07B01P04T06	Mahogany	4	2.6	1273	12	19.4	Survival	22.23	Edge	3	Limestone	Shade-intolerant	Exotic
7	IT07B01P04	IT07B01P04T07	Mahogany	5	2.7	1783	10	11.3	Survival	10.03	Edge	3	Limestone	Shade-intolerant	Exotic
7	IT07B01P04	IT07B01P04T07	Mahogany	4	2.6	1273	12	14.9	Survival	37	Edge	3	Limestone	Shade-intolerant	Exotic
7	IT07B01P04	IT07B01P04T08	Raintree	5	2.7	1783	10	30.5	Survival	73.06	Edge	3	Limestone	Shade-intolerant	Exotic
7	IT07B01P04	IT07B01P04T08	Raintree	4	2.6	1273	12	33.1	Survival	65.05	Edge	3	Limestone	Shade-intolerant	Exotic
7	IT07B01P04	IT07B01P04T09	Mahogany	5	2.7	1783	10	6.3	Survival	3.12	Edge	3	Limestone	Shade-intolerant	Exotic
7	IT07B01P04	IT07B01P04T09	Mahogany	4	2.6	1273	12	10.7	Harvested	29.07	Edge	3	Limestone	Shade-intolerant	Exotic
7	IT07B01P04	IT07B01P04T10	Gmelina	5	2.7	1783	10	41.5	Harvested	135.27	Edge	3	Limestone	Shade-intolerant	Exotic
7	IT07B01P04	IT07B01P04T11	Mahogany	5	2.7	1783	10	12.6	Survival	12.47	Edge	3	Limestone	Shade-intolerant	Exotic
7	IT07B01P04	IT07B01P04T11	Mahogany	4	2.6	1273	12	14.5	Survival	20.39	Edge	3	Limestone	Shade-intolerant	Exotic
7	IT07B01P04	IT07B01P04T12	Mahogany	5	2.7	1783	10	8.8	Survival	6.08	Edge	3	Limestone	Shade-intolerant	Exotic
7	IT07B01P04	IT07B01P04T12	Mahogany	4	2.6	1273	12	12.4	Survival	30.11	Edge	3	Limestone	Shade-intolerant	Exotic
7	IT07B01P04	IT07B01P04T13	Mahogany	5	2.7	1783	10	40	Harvested	125.66	Edge	3	Limestone	Shade-intolerant	Exotic
7	IT07B01P04	IT07B01P04T14	Ipil-Ipil	5	2.7	1783	10	39.8	Survival	124.41	Edge	3	Limestone	Shade-intolerant	Exotic
7	IT07B01P04	IT07B01P04T14	Ipil-Ipil	4	2.6	1273	12	45.2	Survival	180.25	Edge	3	Limestone	Shade-intolerant	Exotic
7	IT07B01P05	IT07B01P05T01	Apitong hagakhak	3	2	1146	9	11.4	Survival	11.34	Edge	4	Limestone	Shade-tolerant	Native
7	IT07B01P05	IT07B01P05T01	Apitong hagakhak	3	2	1146	11	12.5	Survival	10.73	Edge	4	Limestone	Shade-tolerant	Native
7	IT07B01P05	IT07B01P05T02	Mahogany	3	2	1146	10	28	Survival	61.58	Edge	4	Limestone	Shade-intolerant	Exotic
7	IT07B01P05	IT07B01P05T02	Mahogany	3	2	1146	12	31.5	Survival	82.09	Edge	4	Limestone	Shade-intolerant	Exotic
7	IT07B01P05	IT07B01P05T03	Mahogany	3	2	1146	10	20	Survival	31.42	Edge	4	Limestone	Shade-intolerant	Exotic
7	IT07B01P05	IT07B01P05T03	Mahogany	3	2	1146	12	20.9	Survival	15.19	Edge	4	Limestone	Shade-intolerant	Exotic
7	IT07B01P05	IT07B01P05T04	Mahogany	3	2	1146	10	10	Survival	7.85	Edge	4	Limestone	Shade-intolerant	Exotic
7	IT07B01P05	IT07B01P05T04	Mahogany	3	2	1146	12	11.3	Survival	11.16	Edge	4	Limestone	Shade-intolerant	Exotic
7	IT07B01P05	IT07B01P05T05	Dao	3	2	1146	10	21.2	Survival	35.3	Edge	4	Limestone	Shade-intolerant	Native
7	IT07B01P05	IT07B01P05T05	Dao	3	2	1146	12	24.1	Survival	52.12	Edge	4	Limestone	Shade-intolerant	Native
7	IT07B01P05	IT07B01P05T06	Mahogany	3	2	1146	10	19	Survival	28.35	Edge	4	Limestone	Shade-intolerant	Exotic
7	IT07B01P05	IT07B01P05T06	Mahogany	3	2	1146	12	20.7	Survival	26.86	Edge	4	Limestone	Shade-intolerant	Exotic
7	IT07B01P05	IT07B01P05T07	Mahogany	3	2	1146	10	24	Survival	45.24	Edge	4	Limestone	Shade-intolerant	Exotic
7	IT07B01P05	IT07B01P05T07	Mahogany	3	2	1146	12	27.3	Survival	66.72	Edge	4	Limestone	Shade-intolerant	Exotic
7	IT07B01P05	IT07B01P05T08	Mahogany	3	2	1146	10	20.5	Survival	33.01	Edge	4	Limestone	Shade-intolerant	Exotic
7	IT07B01P05	IT07B01P05T08	Mahogany	3	2	1146	12	22.8	Survival	39.52	Edge	4	Limestone	Shade-intolerant	Exotic
7	IT07B01P05	IT07B01P05T09	Mahogany	3	2	1146	10	18.1	Survival	25.73	Edge	4	Limestone	Shade-intolerant	Exotic
7	IT07B01P05	IT07B01P05T09	Mahogany	3	2	1146	12	18.3	Harvested	3.36	Edge	4	Limestone	Shade-intolerant	Exotic
7	IT07B01P06	IT07B01P06T01	Mahogany	14	11.9	955	10	10.7	Survival	8.99	Center	2	Limestone	Shade-intolerant	Exotic
7	IT07B01P06	IT07B01P06T01	Mahogany	11	9.7	637	12	12.9	Survival	20.3	Center	2	Limestone	Shade-intolerant	Exotic
7	IT07B01P06	IT07B01P06T05	Antipolo	14	11.9	955	10	6.9	Survival	3.74	Center	2	Limestone	Shade-intolerant	Native
7	IT07B01P06	IT07B01P06T05	Antipolo	11	9.7	637	12	7.6	Survival	4.03	Center	2	Limestone	Shade-intolerant	Native
7	IT07B01P06	IT07B01P06T06	Bagalunga	14	11.9	955	10	22.5	Survival	39.76	Center	2	Limestone	Shade-intolerant	Native
7	IT07B01P06	IT07B01P06T06	Bagalunga	11	9.7	637	12	27.3	Harvested	93.42	Center	2	Limestone	Shade-intolerant	Native
7	IT07B01P06	IT07B01P06T07	Gmelina	14	11.9	955	10	20	Harvested	31.42	Center	2	Limestone	Shade-intolerant	Exotic
7	IT07B01P06	IT07B01P06T08	Dao	14	11.9	955	10	9.7	Survival	7.39	Center	2	Limestone	Shade-intolerant	Native
7	IT07B01P06	IT07B01P06T08	Dao	11	9.7	637	12	15.5	Survival	57.03	Center	2	Limestone	Shade-intolerant	Native
7	IT07B01P06	IT07B01P06T09	Mahogany	14	11.9	955	10	13.2	Survival	13.68	Center	2	Limestone	Shade-intolerant	Exotic
7	IT07B01P06	IT07B01P06T09	Mahogany	11	9.7	637	12	14	Harvested	8.96	Center	2	Limestone	Shade-intolerant	Exotic
7	IT07B01P06	IT07B01P06T10	Mahogany	14	11.9	955	10	11.5	Survival	10.39	Center	2	Limestone	Shade-intolerant	Exotic
7	IT07B01P06	IT07B01P06T10	Mahogany	11	9.7	637	12	15.3	Survival	39.74	Center	2	Limestone	Shade-intolerant	Exotic
7	IT07B01P06	IT07B01P06T11	Gmelina	14	11.9	955	10	49.3	Harvested	190.89	Center	2	Limestone	Shade-intolerant	Exotic
7	IT07B01P06	IT07B01P06T12	Taluto	14	11.9	955	10	10	Survival	7.85	Center	2	Limestone	Shade-intolerant	Native
7	IT07B01P06	IT07B01P06T12	Taluto	11	9.7	637	12	20.1	Survival	119.66	Center	2	Limestone	Shade-intolerant	Native
7	IT07B01P06	IT07B01P06T14	Santol	14	11.9	955	10	7.6	Harvested	4.54	Center	2	Limestone	Shade-intolerant	Native
7	IT07B01P06	IT07B01P06T15	Taluto	14	11.9	955	10	17.5	Harvested	24.05	Center	2	Limestone	Shade-intolerant	Native
7	IT07B01P06	IT07B01P06T17	Antipolo	14	11.9	955	10	18	Survival	25.45	Center	2	Limestone	Shade-intolerant	Native
7	IT07B01P06	IT07B01P06T17	Antipolo	11	9.7	637	12	20.9	Survival	45.04	Center	2	Limestone	Shade-intolerant	Native
7	IT07B01P06	IT07B01P06T19	Antipolo	14	11.9	955	10	6.2	Survival	3.02	Center	2	Limestone	Shade-intolerant	Native
7	IT07B01P06	IT07B01P06T19	Antipolo	11	9.7	637	12	6.4	Harvested	0.82	Center	2	Limestone	Shade-intolerant	Native
7	IT07B01P06	IT07B01P06T21	Dao	14	11.9	955	10	8.3	Survival	5.41	Center	2	Limestone	Shade-intolerant	Native
7	IT07B01P06	IT07B01P06T21	Dao	11	9.7	637	12	13	Survival	38.86	Center	2	Limestone	Shade-intolerant	Native
7	IT07B01P06	IT07B01P06T23	Taluto	14	11.9	955	10	9.2	Harvested	6.65	Center	2	Limestone	Shade-intolerant	Native
7	IT07B01P06	IT07B01P06T24	Ipil-Ipil	14	11.9	955	10	27.3	Harvested	58.53	Center	2	Limestone	Shade-intolerant	Exotic
7	IT07B01P06	IT07B01P06T25	Taluto	14	11.9	955	10	30	Harvested	70.69	Center	2	Limestone	Shade-intolerant	Native
7	IT07B01P06	IT07B01P06T26	Antipolo	14	11.9	955	10	14.3	Survival	16.06	Center	2	Limestone	Shade-intolerant	Native
7	IT07B01P06	IT07B01P06T26	Antipolo	11	9.7	637	12	16.2	Survival	23.19	Center	2	Limestone	Shade-intolerant	Native
7	IT07B01P06	IT07B01P06T27	Hindang laparan	14	11.9	955	10	5.5	Survival	2.38	Center	2	Limestone	Shade-intolerant	Native
7	IT07B01P06	IT07B01P06T27	Hindang laparan	11	9.7	637	12	6.8	Harvested	6.17	Center	2	Limestone	Shade-intolerant	Native
7	IT07B01P06	IT07B01P06T28	Taluto	14	11.9	955	10	34.7	Survival	94.57	Center	2	Limestone	Shade-intolerant	Native
7	IT07B01P06	IT07B01P06T28	Taluto	11	9.7	637	12	36	Harvested	37.02	Center	2	Limestone	Shade-intolerant	Native
7	IT07B01P06	IT07B01P06T29	Gmelina	14	11.9	955	10	29.7	Harvested	69.28	Center	2	Limestone	Shade-intolerant	Exotic
7	IT07B01P06	IT07B01P06T30	Santol	14	11.9	955	10	12.5	Survival	12.27	Center	2	Limestone	Shade-intolerant	Native
7	IT07B01P06	IT07B01P06T30	Santol	11	9.7	637	12	12.6	Survival	0.72	Center	2	Limestone	Shade-intolerant	Native
7	IT07B01P07	IT07B01P07T01	Mahogany	2	1.4	1146	10	7.1	Survival	3.96	Edge	3	Limestone	Shade-intolerant	Exotic
7	IT07B01P07	IT07B01P07T01	Mahogany	2	1.5	1019	12	11.2	Survival	29.78	Edge	3	Limestone	Shade-intolerant	Exotic
7	IT07B01P07	IT07B01P07T02	Mahogany	2	1.4	1146	10	8.5	Harvested	5.67	Edge	3	Limestone	Shade-intolerant	Exotic
7	IT07B01P07	IT07B01P07T03	Mahogany	2	1.4	1146	10	9.5	Harvested	7.09	Edge	3	Limestone	Shade-intolerant	Exotic
7	IT07B01P07	IT07B01P07T04	Mahogany	2	1.4	1146	10	10.5	Survival	8.66	Edge	3	Limestone	Shade-intolerant	Exotic
7	IT07B01P07	IT07B01P07T04	Mahogany	2	1.5	1019	12	13.8	Survival	32	Edge	3	Limestone	Shade-intolerant	Exotic
7	IT07B01P07	IT07B01P07T05	Mahogany	2	1.4	1146	10	6.3	Harvested	3.12	Edge	3	Limestone	Shade-intolerant	Exotic
7	IT07B01P07	IT07B01P07T06	Gmelina	2	1.4	1146	10	10.2	Survival	8.17	Edge	3	Limestone	Shade-intolerant	Exotic
7	IT07B01P07	IT07B01P07T06	Gmelina	2	1.5	1019	12	12.4	Survival	19.66	Edge	3	Limestone	Shade-intolerant	Exotic
7	IT07B01P07	IT07B01P07T07	Mahogany	2	1.4	1146	10	6.5	Survival	3.32	Edge	3	Limestone	Shade-intolerant	Exotic
7	IT07B01P07	IT07B01P07T07	Mahogany	2	1.5	1019	12	7.6	Harvested	6.33	Edge	3	Limestone	Shade-intolerant	Exotic
7	IT07B01P07	IT07B01P07T08	Mahogany	2	1.4	1146	10	9.2	Survival	6.65	Edge	3	Limestone	Shade-intolerant	Exotic
7	IT07B01P07	IT07B01P07T08	Mahogany	2	1.5	1019	12	11.5	Survival	18.33	Edge	3	Limestone	Shade-intolerant	Exotic
7	IT07B01P07	IT07B01P07T09	Mahogany	2	1.4	1146	10	8.7	Survival	5.94	Edge	3	Limestone	Shade-intolerant	Exotic
7	IT07B01P07	IT07B01P07T09	Mahogany	2	1.5	1019	12	10.6	Survival	14.13	Edge	3	Limestone	Shade-intolerant	Exotic
7	IT07B02P01	IT07B02P01T01	Taluto	4	3.4	1019	10	12	Harvested	11.31	Center	1	Limestone	Shade-intolerant	Native
7	IT07B02P01	IT07B02P01T02	Raintree	4	3.4	1019	10	12.5	Harvested	12.27	Center	1	Limestone	Shade-intolerant	Exotic
7	IT07B02P01	IT07B02P01T03	Raintree	4	3.4	1019	10	19.4	Harvested	29.56	Center	1	Limestone	Shade-intolerant	Exotic
7	IT07B02P01	IT07B02P01T04	Gmelina	4	3.4	1019	10	29.6	Harvested	68.81	Center	1	Limestone	Shade-intolerant	Exotic
7	IT07B02P01	IT07B02P01T05	Gmelina	4	3.4	1019	10	39.7	Harvested	123.79	Center	1	Limestone	Shade-intolerant	Exotic
7	IT07B02P01	IT07B02P01T06	Gmelina	4	3.4	1019	10	34	Harvested	90.79	Center	1	Limestone	Shade-intolerant	Exotic
7	IT07B02P01	IT07B02P01T08	Gmelina	4	3.4	1019	10	37.5	Harvested	110.45	Center	1	Limestone	Shade-intolerant	Exotic
7	IT07B02P02	IT07B02P02T01	Gmelina	6	3.3	764	10	32.4	Harvested	82.45	Edge	3	Limestone	Shade-intolerant	Exotic
7	IT07B02P02	IT07B02P02T02	Gmelina	6	3.3	764	10	25.3	Harvested	50.27	Edge	3	Limestone	Shade-intolerant	Exotic
7	IT07B02P02	IT07B02P02T03	Gmelina	6	3.3	764	10	29.3	Harvested	67.43	Edge	3	Limestone	Shade-intolerant	Exotic
7	IT07B02P02	IT07B02P02T04	Mahogany	6	3.3	764	10	15.5	Survival	18.87	Edge	3	Limestone	Shade-intolerant	Exotic
7	IT07B02P02	IT07B02P02T05	Gmelina	6	3.3	764	10	28.5	Harvested	63.79	Edge	3	Limestone	Shade-intolerant	Exotic
7	IT07B02P02	IT07B02P02T06	Gmelina	6	3.3	764	10	35.1	Harvested	96.76	Edge	3	Limestone	Shade-intolerant	Exotic
7	IT07B02P02	IT07B02P02T07	Mahogany	6	3.3	764	10	16.3	Harvested	20.87	Edge	3	Limestone	Shade-intolerant	Exotic
7	IT07B02P02	IT07B02P02T08	Gmelina	6	3.3	764	10	21.9	Dead	37.67	Edge	3	Limestone	Shade-intolerant	Exotic
7	IT07B02P02	IT07B02P02T09	Gmelina	6	3.3	764	10	24.1	Survival	45.62	Edge	3	Limestone	Shade-intolerant	Exotic
7	IT07B02P02	IT07B02P02T10	Thailand acacia	6	3.3	764	10	9.5	Harvested	7.09	Edge	3	Limestone	Shade-intolerant	Exotic
7	IT07B02P02	IT07B02P02T12	Gmelina	6	3.3	764	10	8.4	Harvested	5.54	Edge	3	Limestone	Shade-intolerant	Exotic
7	IT07B02P02	IT07B02P02T13	Gmelina	6	3.3	764	10	12.3	Harvested	11.88	Edge	3	Limestone	Shade-intolerant	Exotic
7	IT07B02P02	IT07B02P02T14	Gmelina	6	3.3	764	10	45.3	Harvested	161.17	Edge	3	Limestone	Shade-intolerant	Exotic
7	IT07B02P02	IT07B02P02T15	Cacao	6	3.3	764	9	7.4	Harvested	4.78	Edge	3	Limestone	Shade-tolerant	Exotic
7	IT07B02P02	IT07B02P02T16	Gmelina	6	3.3	764	10	34	Harvested	90.79	Edge	3	Limestone	Shade-intolerant	Exotic
7	IT07B02P02	IT07B02P02T17	Mahogany	6	3.3	764	10	17.5	Harvested	24.05	Edge	3	Limestone	Shade-intolerant	Exotic
7	IT07B02P02	IT07B02P02T18	Gmelina	6	3.3	764	10	24.2	Harvested	46	Edge	3	Limestone	Shade-intolerant	Exotic
7	IT07B02P02	IT07B02P02T19	Gmelina	6	3.3	764	10	33.9	Harvested	90.26	Edge	3	Limestone	Shade-intolerant	Exotic
7	IT07B02P02	IT07B02P02T20	Gmelina	6	3.3	764	10	17.9	Harvested	25.16	Edge	3	Limestone	Shade-intolerant	Exotic
7	IT07B02P02	IT07B02P02T21	Cacao	6	3.3	764	9	7.5	Survival	4.91	Edge	3	Limestone	Shade-tolerant	Exotic
7	IT07B02P02	IT07B02P02T22	Mahogany	6	3.3	764	10	15	Harvested	17.67	Edge	3	Limestone	Shade-intolerant	Exotic
7	IT07B02P02	IT07B02P02T23	Taluto	6	3.3	764	10	14.1	Harvested	15.61	Edge	3	Limestone	Shade-intolerant	Native
7	IT07B02P02	IT07B02P02T24	Gmelina	6	3.3	764	10	20.3	Survival	32.37	Edge	3	Limestone	Shade-intolerant	Exotic
8	IT08B01P01	IT08B01P01T03	Mahogany	6	4.3	2292	10	8.4	Survival	5.54	Edge	4	Volcanic	Shade-intolerant	Exotic
8	IT08B01P01	IT08B01P01T03	Mahogany	5	3.4	2165	12	10.2	Survival	13.03	Edge	4	Volcanic	Shade-intolerant	Exotic
8	IT08B01P01	IT08B01P01T04	Narra	6	4.3	2292	10	16	Survival	20.11	Edge	4	Volcanic	Shade-intolerant	Native
8	IT08B01P01	IT08B01P01T04	Narra	5	3.4	2165	12	16.9	Survival	11.24	Edge	4	Volcanic	Shade-intolerant	Native
8	IT08B01P01	IT08B01P01T05	Mahogany	6	4.3	2292	10	5.5	Survival	2.38	Edge	4	Volcanic	Shade-intolerant	Exotic
8	IT08B01P01	IT08B01P01T05	Mahogany	5	3.4	2165	12	6.5	Survival	4.84	Edge	4	Volcanic	Shade-intolerant	Exotic
8	IT08B01P01	IT08B01P01T06	Narra	6	4.3	2292	10	10.3	Survival	8.33	Edge	4	Volcanic	Shade-intolerant	Native
8	IT08B01P01	IT08B01P01T06	Narra	5	3.4	2165	12	11	Survival	5.7	Edge	4	Volcanic	Shade-intolerant	Native
8	IT08B01P01	IT08B01P01T07	Mahogany	6	4.3	2292	10	6	Survival	2.83	Edge	4	Volcanic	Shade-intolerant	Exotic
8	IT08B01P01	IT08B01P01T07	Mahogany	5	3.4	2165	12	7	Survival	5.12	Edge	4	Volcanic	Shade-intolerant	Exotic
8	IT08B01P01	IT08B01P01T08	Mahogany	6	4.3	2292	10	7	Survival	3.85	Edge	4	Volcanic	Shade-intolerant	Exotic
8	IT08B01P01	IT08B01P01T08	Mahogany	5	3.4	2165	12	8.3	Survival	7.65	Edge	4	Volcanic	Shade-intolerant	Exotic
8	IT08B01P01	IT08B01P01T10	Mahogany	6	4.3	2292	10	6	Survival	2.83	Edge	4	Volcanic	Shade-intolerant	Exotic
8	IT08B01P01	IT08B01P01T10	Mahogany	5	3.4	2165	12	7.6	Survival	8.4	Edge	4	Volcanic	Shade-intolerant	Exotic
8	IT08B01P01	IT08B01P01T11	Narra	6	4.3	2292	10	9.3	Survival	6.79	Edge	4	Volcanic	Shade-intolerant	Native
8	IT08B01P01	IT08B01P01T11	Narra	5	3.4	2165	12	9.9	Survival	4.27	Edge	4	Volcanic	Shade-intolerant	Native
8	IT08B01P01	IT08B01P01T12	Mahogany	6	4.3	2292	10	10	Survival	7.85	Edge	4	Volcanic	Shade-intolerant	Exotic
8	IT08B01P01	IT08B01P01T12	Mahogany	5	3.4	2165	12	12.3	Survival	19.71	Edge	4	Volcanic	Shade-intolerant	Exotic
8	IT08B01P01	IT08B01P01T13	Narra	6	4.3	2292	10	19.3	Survival	29.26	Edge	4	Volcanic	Shade-intolerant	Native
8	IT08B01P01	IT08B01P01T13	Narra	5	3.4	2165	12	21.5	Survival	35.01	Edge	4	Volcanic	Shade-intolerant	Native
8	IT08B01P01	IT08B01P01T14	Narra	6	4.3	2292	10	24.5	Survival	47.14	Edge	4	Volcanic	Shade-intolerant	Native
8	IT08B01P01	IT08B01P01T14	Narra	5	3.4	2165	12	26.4	Survival	38.39	Edge	4	Volcanic	Shade-intolerant	Native
8	IT08B01P01	IT08B01P01T15	Nangka	6	4.3	2292	10	8.9	Survival	6.22	Edge	4	Volcanic	Shade-intolerant	Exotic
8	IT08B01P01	IT08B01P01T15	Nangka	5	3.4	2165	12	11.6	Survival	21.9	Edge	4	Volcanic	Shade-intolerant	Exotic
8	IT08B01P01	IT08B01P01T16	Molave	6	4.3	2292	10	10.5	Survival	8.66	Edge	4	Volcanic	Shade-intolerant	Native
8	IT08B01P01	IT08B01P01T16	Molave	5	3.4	2165	12	11.6	Survival	9.71	Edge	4	Volcanic	Shade-intolerant	Native
8	IT08B01P01	IT08B01P01T17	Narra	6	4.3	2292	10	21.1	Survival	34.97	Edge	4	Volcanic	Shade-intolerant	Native
8	IT08B01P01	IT08B01P01T17	Narra	5	3.4	2165	12	21.8	Survival	11.87	Edge	4	Volcanic	Shade-intolerant	Native
8	IT08B01P01	IT08B01P01T18	Mahogany	6	4.3	2292	10	5.5	Survival	2.38	Edge	4	Volcanic	Shade-intolerant	Exotic
8	IT08B01P01	IT08B01P01T18	Mahogany	5	3.4	2165	12	7	Survival	7.38	Edge	4	Volcanic	Shade-intolerant	Exotic
8	IT08B01P02	IT08B01P02T01	Bagalunga	4	3.6	891	10	17.9	Harvested	25.16	Center	4	Volcanic	Shade-intolerant	Native
8	IT08B01P02	IT08B01P02T02	Bagalunga	4	3.6	891	10	27.5	Harvested	59.4	Center	4	Volcanic	Shade-intolerant	Native
8	IT08B01P02	IT08B01P02T03	Antipolo	4	3.6	891	10	16.2	Harvested	20.61	Center	4	Volcanic	Shade-intolerant	Native
8	IT08B01P02	IT08B01P02T04	Molave	4	3.6	891	10	14.3	Harvested	16.06	Center	4	Volcanic	Shade-intolerant	Native
8	IT08B01P02	IT08B01P02T05	Bagalunga	4	3.6	891	10	49.3	Harvested	190.89	Center	4	Volcanic	Shade-intolerant	Native
8	IT08B01P02	IT08B01P02T06	Ipil-Ipil	4	3.6	891	10	27.5	Harvested	59.4	Center	4	Volcanic	Shade-intolerant	Exotic
8	IT08B01P02	IT08B01P02T07	Antipolo	4	3.6	891	10	10.4	Harvested	8.49	Center	4	Volcanic	Shade-intolerant	Native
9	IT09B01P01	IT09B01P01T01	Bagtikan	6	4.8	828	9	5.6	Survival	2.74	Center	4	Volcanic	Shade-tolerant	Native
9	IT09B01P01	IT09B01P01T01	Bagtikan	6	4.8	859	11	6.8	Survival	6.08	Center	4	Volcanic	Shade-tolerant	Native
9	IT09B01P01	IT09B01P01T02	Bagtikan	6	4.8	828	9	9	Survival	7.07	Center	4	Volcanic	Shade-tolerant	Native
9	IT09B01P01	IT09B01P01T02	Bagtikan	6	4.8	859	11	10	Survival	7.67	Center	4	Volcanic	Shade-tolerant	Native
9	IT09B01P01	IT09B01P01T03	Bagtikan	6	4.8	828	9	8.6	Survival	6.45	Center	4	Volcanic	Shade-tolerant	Native
9	IT09B01P01	IT09B01P01T03	Bagtikan	6	4.8	859	11	10.3	Survival	12.72	Center	4	Volcanic	Shade-tolerant	Native
9	IT09B01P01	IT09B01P01T04	Mt. Agoho	6	4.8	828	10	8.6	Survival	5.81	Center	4	Volcanic	Shade-intolerant	Native
9	IT09B01P01	IT09B01P01T04	Mt. Agoho	6	4.8	859	12	9.9	Survival	9.69	Center	4	Volcanic	Shade-intolerant	Native
9	IT09B01P01	IT09B01P01T05	Mt. Agoho	6	4.8	828	10	9.4	Survival	6.94	Center	4	Volcanic	Shade-intolerant	Native
9	IT09B01P01	IT09B01P01T05	Mt. Agoho	6	4.8	859	12	12.2	Harvested	23.67	Center	4	Volcanic	Shade-intolerant	Native
9	IT09B01P01	IT09B01P01T06	Mt. Agoho	6	4.8	828	10	10	Survival	7.85	Center	4	Volcanic	Shade-intolerant	Native
9	IT09B01P01	IT09B01P01T06	Mt. Agoho	6	4.8	859	12	12.1	Harvested	18.19	Center	4	Volcanic	Shade-intolerant	Native
9	IT09B01P01	IT09B01P01T07	Mt. Agoho	6	4.8	828	10	9.2	Survival	6.65	Center	4	Volcanic	Shade-intolerant	Native
9	IT09B01P01	IT09B01P01T07	Mt. Agoho	6	4.8	859	12	9.5	Survival	2.57	Center	4	Volcanic	Shade-intolerant	Native
9	IT09B01P01	IT09B01P01T08	Rambutan	6	4.8	828	9	8.2	Survival	5.87	Center	4	Volcanic	Shade-tolerant	Native
9	IT09B01P01	IT09B01P01T08	Rambutan	6	4.8	859	11	9.7	Survival	10.61	Center	4	Volcanic	Shade-tolerant	Native
9	IT09B01P01	IT09B01P01T09	Mt. Agoho	6	4.8	828	10	9.5	Survival	7.09	Center	4	Volcanic	Shade-intolerant	Native
9	IT09B01P01	IT09B01P01T09	Mt. Agoho	6	4.8	859	12	11	Harvested	12.19	Center	4	Volcanic	Shade-intolerant	Native
9	IT09B01P01	IT09B01P01T10	Mt. Agoho	6	4.8	828	10	10	Survival	7.85	Center	4	Volcanic	Shade-intolerant	Native
9	IT09B01P01	IT09B01P01T10	Mt. Agoho	6	4.8	859	12	11.1	Harvested	9.47	Center	4	Volcanic	Shade-intolerant	Native
9	IT09B01P01	IT09B01P01T11	Gmelina	6	4.8	828	10	17.9	Survival	25.16	Center	4	Volcanic	Shade-intolerant	Exotic
9	IT09B01P01	IT09B01P01T11	Gmelina	6	4.8	859	12	20.1	Survival	32.1	Center	4	Volcanic	Shade-intolerant	Exotic
9	IT09B01P01	IT09B01P01T12	Mt. Agoho	6	4.8	828	10	10.8	Survival	9.16	Center	4	Volcanic	Shade-intolerant	Native
9	IT09B01P01	IT09B01P01T12	Mt. Agoho	6	4.8	859	12	15.3	Survival	45.87	Center	4	Volcanic	Shade-intolerant	Native
9	IT09B01P01	IT09B01P01T13	Mahogany	6	4.8	828	10	5.5	Survival	2.38	Center	4	Volcanic	Shade-intolerant	Exotic
9	IT09B01P01	IT09B01P01T13	Mahogany	6	4.8	859	12	6.4	Survival	4.04	Center	4	Volcanic	Shade-intolerant	Exotic
9	IT09B01P01	IT09B01P01T14	Mahogany	6	4.8	828	10	6.4	Harvested	3.22	Center	4	Volcanic	Shade-intolerant	Exotic
9	IT09B01P01	IT09B01P01T15	Mahogany	6	4.8	828	10	5	Survival	1.96	Center	4	Volcanic	Shade-intolerant	Exotic
9	IT09B01P01	IT09B01P01T15	Mahogany	6	4.8	859	12	6.5	Harvested	6.74	Center	4	Volcanic	Shade-intolerant	Exotic
9	IT09B01P01	IT09B01P01T16	Gmelina	6	4.8	828	10	14.4	Survival	16.29	Center	4	Volcanic	Shade-intolerant	Exotic
9	IT09B01P01	IT09B01P01T16	Gmelina	6	4.8	859	12	18.8	Survival	57.07	Center	4	Volcanic	Shade-intolerant	Exotic
9	IT09B01P01	IT09B01P01T17	Bagtikan	6	4.8	828	9	5.1	Survival	2.27	Center	4	Volcanic	Shade-tolerant	Native
9	IT09B01P01	IT09B01P01T17	Bagtikan	6	4.8	859	11	7.4	Survival	11.39	Center	4	Volcanic	Shade-tolerant	Native
9	IT09B01P01	IT09B01P01T18	Bagtikan	6	4.8	828	9	5.6	Survival	2.74	Center	4	Volcanic	Shade-tolerant	Native
9	IT09B01P01	IT09B01P01T18	Bagtikan	6	4.8	859	11	8.2	Survival	13.97	Center	4	Volcanic	Shade-tolerant	Native
9	IT09B01P01	IT09B01P01T19	Molave	6	4.8	828	10	5.3	Survival	2.21	Center	4	Volcanic	Shade-intolerant	Native
9	IT09B01P01	IT09B01P01T19	Molave	6	4.8	859	12	7.3	Survival	9.65	Center	4	Volcanic	Shade-intolerant	Native
9	IT09B01P01	IT09B01P01T20	Mt. Agoho	6	4.8	828	10	11.8	Survival	10.94	Center	4	Volcanic	Shade-intolerant	Native
9	IT09B01P01	IT09B01P01T20	Mt. Agoho	6	4.8	859	12	12.7	Survival	8.98	Center	4	Volcanic	Shade-intolerant	Native
9	IT09B01P01	IT09B01P01T21	Molave	6	4.8	828	10	7.7	Survival	4.66	Center	4	Volcanic	Shade-intolerant	Native
9	IT09B01P01	IT09B01P01T21	Molave	6	4.8	859	12	9.5	Survival	12.53	Center	4	Volcanic	Shade-intolerant	Native
9	IT09B01P01	IT09B01P01T22	Mt. Agoho	6	4.8	828	10	9.4	Survival	6.94	Center	4	Volcanic	Shade-intolerant	Native
9	IT09B01P01	IT09B01P01T22	Mt. Agoho	6	4.8	859	12	10.5	Survival	8.63	Center	4	Volcanic	Shade-intolerant	Native
9	IT09B01P01	IT09B01P01T23	Gmelina	6	4.8	828	10	27	Survival	57.26	Center	4	Volcanic	Shade-intolerant	Exotic
9	IT09B01P01	IT09B01P01T23	Gmelina	6	4.8	859	12	30.1	Survival	69.05	Center	4	Volcanic	Shade-intolerant	Exotic
9	IT09B01P01	IT09B01P01T25	Mahogany	6	4.8	828	10	6.7	Survival	3.53	Center	4	Volcanic	Shade-intolerant	Exotic
9	IT09B01P01	IT09B01P01T25	Mahogany	6	4.8	859	12	7.2	Survival	2.51	Center	4	Volcanic	Shade-intolerant	Exotic
9	IT09B01P01	IT09B01P01T26	Mt. Agoho	6	4.8	828	10	10.5	Survival	8.66	Center	4	Volcanic	Shade-intolerant	Native
9	IT09B01P01	IT09B01P01T26	Mt. Agoho	6	4.8	859	12	12.6	Survival	19.1	Center	4	Volcanic	Shade-intolerant	Native
9	IT09B01P02	IT09B01P02T01	Rambutan	6	4.5	637	9	13.5	Survival	15.9	Edge	3	Volcanic	Shade-tolerant	Native
9	IT09B01P02	IT09B01P02T01	Rambutan	6	4.5	637	11	16.1	Survival	29.9	Edge	3	Volcanic	Shade-tolerant	Native
9	IT09B01P02	IT09B01P02T02	Mt. Agoho	6	4.5	637	10	20.4	Survival	32.69	Edge	3	Volcanic	Shade-intolerant	Native
9	IT09B01P02	IT09B01P02T02	Mt. Agoho	6	4.5	637	12	22.9	Dead	42.84	Edge	3	Volcanic	Shade-intolerant	Native
9	IT09B01P02	IT09B01P02T03	Mt. Agoho	6	4.5	637	10	7.5	Survival	4.42	Edge	3	Volcanic	Shade-intolerant	Native
9	IT09B01P02	IT09B01P02T03	Mt. Agoho	6	4.5	637	12	8	Survival	2.78	Edge	3	Volcanic	Shade-intolerant	Native
9	IT09B01P02	IT09B01P02T04	Durian	6	4.5	637	9	10.6	Survival	9.81	Edge	3	Volcanic	Shade-tolerant	Exotic
9	IT09B01P02	IT09B01P02T04	Durian	6	4.5	637	11	12.6	Survival	18.27	Edge	3	Volcanic	Shade-tolerant	Exotic
9	IT09B01P02	IT09B01P02T05	Mt. Agoho	6	4.5	637	10	8.9	Survival	6.22	Edge	3	Volcanic	Shade-intolerant	Native
9	IT09B01P02	IT09B01P02T05	Mt. Agoho	6	4.5	637	12	10.1	Survival	9.13	Edge	3	Volcanic	Shade-intolerant	Native
9	IT09B01P02	IT09B01P02T06	Mt. Agoho	6	4.5	637	10	13.1	Survival	13.48	Edge	3	Volcanic	Shade-intolerant	Native
9	IT09B01P02	IT09B01P02T06	Mt. Agoho	6	4.5	637	12	14	Survival	9.64	Edge	3	Volcanic	Shade-intolerant	Native
9	IT09B01P02	IT09B01P02T07	Mt. Agoho	6	4.5	637	10	6.8	Survival	3.63	Edge	3	Volcanic	Shade-intolerant	Native
9	IT09B01P02	IT09B01P02T07	Mt. Agoho	6	4.5	637	12	7.3	Survival	2.89	Edge	3	Volcanic	Shade-intolerant	Native
9	IT09B01P02	IT09B01P02T08	Bagtikan	6	4.5	637	9	10.6	Survival	9.81	Edge	3	Volcanic	Shade-tolerant	Native
9	IT09B01P02	IT09B01P02T08	Bagtikan	6	4.5	637	11	12.7	Survival	19.54	Edge	3	Volcanic	Shade-tolerant	Native
9	IT09B01P02	IT09B01P02T09	Mt. Agoho	6	4.5	637	10	10.3	Survival	8.33	Edge	3	Volcanic	Shade-intolerant	Native
9	IT09B01P02	IT09B01P02T09	Mt. Agoho	6	4.5	637	12	11	Survival	5.7	Edge	3	Volcanic	Shade-intolerant	Native
9	IT09B01P02	IT09B01P02T10	Bagtikan	6	4.5	637	9	8.5	Survival	6.31	Edge	3	Volcanic	Shade-tolerant	Native
9	IT09B01P02	IT09B01P02T10	Bagtikan	6	4.5	637	11	9.9	Survival	9.86	Edge	3	Volcanic	Shade-tolerant	Native
9	IT09B01P02	IT09B01P02T11	Rambutan	6	4.5	637	9	11.4	Survival	11.34	Edge	3	Volcanic	Shade-tolerant	Native
9	IT09B01P02	IT09B01P02T11	Rambutan	6	4.5	637	11	14.3	Survival	29.54	Edge	3	Volcanic	Shade-tolerant	Native
9	IT09B01P02	IT09B01P02T12	Santol	6	4.5	637	10	20	Survival	31.42	Edge	3	Volcanic	Shade-intolerant	Native
9	IT09B01P02	IT09B01P02T12	Santol	6	4.5	637	12	23.8	Survival	66.14	Edge	3	Volcanic	Shade-intolerant	Native
9	IT09B01P02	IT09B01P02T13	Santol	6	4.5	637	10	7.3	Survival	4.19	Edge	3	Volcanic	Shade-intolerant	Native
9	IT09B01P02	IT09B01P02T13	Santol	6	4.5	637	12	8.9	Survival	10.27	Edge	3	Volcanic	Shade-intolerant	Native
9	IT09B01P02	IT09B01P02T14	Rambutan	6	4.5	637	9	6.9	Survival	4.15	Edge	3	Volcanic	Shade-tolerant	Native
9	IT09B01P02	IT09B01P02T14	Rambutan	6	4.5	637	11	7.8	Survival	5.19	Edge	3	Volcanic	Shade-tolerant	Native
9	IT09B01P02	IT09B01P02T16	Mt. Agoho	6	4.5	637	10	10.3	Survival	8.33	Edge	3	Volcanic	Shade-intolerant	Native
9	IT09B01P02	IT09B01P02T16	Mt. Agoho	6	4.5	637	12	11.3	Survival	8.2	Edge	3	Volcanic	Shade-intolerant	Native
9	IT09B01P02	IT09B01P02T18	Rambutan	6	4.5	637	9	8.3	Survival	6.01	Edge	3	Volcanic	Shade-tolerant	Native
9	IT09B01P02	IT09B01P02T18	Rambutan	6	4.5	637	11	9.1	Survival	5.49	Edge	3	Volcanic	Shade-tolerant	Native
9	IT09B01P02	IT09B01P02T19	Mt. Agoho	6	4.5	637	10	24	Dead	45.24	Edge	3	Volcanic	Shade-intolerant	Native
9	IT09B01P02	IT09B01P02T20	Santol	6	4.5	637	10	12.2	Survival	11.69	Edge	3	Volcanic	Shade-intolerant	Native
9	IT09B01P02	IT09B01P02T20	Santol	6	4.5	637	12	13.4	Survival	11.74	Edge	3	Volcanic	Shade-intolerant	Native
9	IT09B01P03	IT09B01P03T02	Mahogany	10	7.3	987	10	10.6	Survival	8.82	Edge	4	Volcanic	Shade-intolerant	Exotic
9	IT09B01P03	IT09B01P03T02	Mahogany	8	6.5	987	12	15.8	Survival	53.37	Edge	4	Volcanic	Shade-intolerant	Exotic
9	IT09B01P03	IT09B01P03T03	Yakal saplungan	10	7.3	987	9	6.3	Survival	3.46	Edge	4	Volcanic	Shade-tolerant	Native
9	IT09B01P03	IT09B01P03T03	Yakal saplungan	8	6.5	987	11	8.6	Survival	13.42	Edge	4	Volcanic	Shade-tolerant	Native
9	IT09B01P03	IT09B01P03T04	Gmelina	10	7.3	987	10	13.9	Survival	15.17	Edge	4	Volcanic	Shade-intolerant	Exotic
9	IT09B01P03	IT09B01P03T04	Gmelina	8	6.5	987	12	14.1	Survival	2.2	Edge	4	Volcanic	Shade-intolerant	Exotic
9	IT09B01P03	IT09B01P03T05	Yakal saplungan	10	7.3	987	9	7.5	Survival	4.91	Edge	4	Volcanic	Shade-tolerant	Native
9	IT09B01P03	IT09B01P03T05	Yakal saplungan	8	6.5	987	11	12.1	Survival	35.37	Edge	4	Volcanic	Shade-tolerant	Native
9	IT09B01P03	IT09B01P03T06	Gmelina	10	7.3	987	10	6.9	Survival	3.74	Edge	4	Volcanic	Shade-intolerant	Exotic
9	IT09B01P03	IT09B01P03T06	Gmelina	8	6.5	987	12	7.9	Survival	5.58	Edge	4	Volcanic	Shade-intolerant	Exotic
9	IT09B01P03	IT09B01P03T07	Yakal saplungan	10	7.3	987	9	6.7	Survival	3.92	Edge	4	Volcanic	Shade-tolerant	Native
9	IT09B01P03	IT09B01P03T07	Yakal saplungan	8	6.5	987	11	9.5	Survival	18.18	Edge	4	Volcanic	Shade-tolerant	Native
9	IT09B01P03	IT09B01P03T08	Gmelina	10	7.3	987	10	8	Survival	5.03	Edge	4	Volcanic	Shade-intolerant	Exotic
9	IT09B01P03	IT09B01P03T08	Gmelina	8	6.5	987	12	13.7	Harvested	48.44	Edge	4	Volcanic	Shade-intolerant	Exotic
9	IT09B01P03	IT09B01P03T10	Yakal kaliot	10	7.3	987	9	6.6	Survival	3.8	Edge	4	Volcanic	Shade-tolerant	Native
9	IT09B01P03	IT09B01P03T10	Yakal kaliot	8	6.5	987	11	9.4	Survival	17.52	Edge	4	Volcanic	Shade-tolerant	Native
9	IT09B01P03	IT09B01P03T11	Yakal kaliot	10	7.3	987	9	8.5	Survival	6.31	Edge	4	Volcanic	Shade-tolerant	Native
9	IT09B01P03	IT09B01P03T11	Yakal kaliot	8	6.5	987	11	9.5	Survival	7.44	Edge	4	Volcanic	Shade-tolerant	Native
9	IT09B01P03	IT09B01P03T13	Yakal kaliot	10	7.3	987	9	5.4	Survival	2.54	Edge	4	Volcanic	Shade-tolerant	Native
9	IT09B01P03	IT09B01P03T13	Yakal kaliot	8	6.5	987	11	8.8	Survival	19.3	Edge	4	Volcanic	Shade-tolerant	Native
9	IT09B01P03	IT09B01P03T14	Gmelina	10	7.3	987	10	11.5	Survival	10.39	Edge	4	Volcanic	Shade-intolerant	Exotic
9	IT09B01P03	IT09B01P03T14	Gmelina	8	6.5	987	12	12.1	Survival	5.52	Edge	4	Volcanic	Shade-intolerant	Exotic
9	IT09B01P03	IT09B01P03T15	Yakal saplungan	10	7.3	987	9	8.3	Survival	6.01	Edge	4	Volcanic	Shade-tolerant	Native
9	IT09B01P03	IT09B01P03T15	Yakal saplungan	8	6.5	987	11	10.6	Survival	17.33	Edge	4	Volcanic	Shade-tolerant	Native
9	IT09B01P03	IT09B01P03T16	Yakal saplungan	10	7.3	987	9	9.5	Survival	7.88	Edge	4	Volcanic	Shade-tolerant	Native
9	IT09B01P03	IT09B01P03T16	Yakal saplungan	8	6.5	987	11	13.5	Survival	36.43	Edge	4	Volcanic	Shade-tolerant	Native
9	IT09B01P03	IT09B01P03T17	Durian	10	7.3	987	9	7.1	Survival	4.4	Edge	4	Volcanic	Shade-tolerant	Exotic
9	IT09B01P03	IT09B01P03T17	Durian	8	6.5	987	11	8.8	Survival	10.29	Edge	4	Volcanic	Shade-tolerant	Exotic
9	IT09B01P03	IT09B01P03T20	Yakal kaliot	10	7.3	987	9	7.7	Survival	5.17	Edge	4	Volcanic	Shade-tolerant	Native
9	IT09B01P03	IT09B01P03T20	Yakal kaliot	8	6.5	987	11	11.7	Survival	30.31	Edge	4	Volcanic	Shade-tolerant	Native
9	IT09B01P03	IT09B01P03T21	Yakal kaliot	10	7.3	987	9	13	Survival	14.75	Edge	4	Volcanic	Shade-tolerant	Native
9	IT09B01P03	IT09B01P03T21	Yakal kaliot	8	6.5	987	11	15.3	Survival	25.31	Edge	4	Volcanic	Shade-tolerant	Native
9	IT09B01P03	IT09B01P03T22	Yakal kaliot	10	7.3	987	9	8.6	Survival	6.45	Edge	4	Volcanic	Shade-tolerant	Native
9	IT09B01P03	IT09B01P03T22	Yakal kaliot	8	6.5	987	11	11.6	Survival	23.39	Edge	4	Volcanic	Shade-tolerant	Native
9	IT09B01P03	IT09B01P03T23	Bagtikan	10	7.3	987	9	9.4	Survival	7.71	Edge	4	Volcanic	Shade-tolerant	Native
9	IT09B01P03	IT09B01P03T23	Bagtikan	8	6.5	987	11	10.1	Survival	5.28	Edge	4	Volcanic	Shade-tolerant	Native
9	IT09B01P03	IT09B01P03T24	Nangka	10	7.3	987	9	10.3	Dead	9.26	Edge	4	Volcanic	Shade-intolerant	Exotic
9	IT09B01P03	IT09B01P03T25	Yakal saplungan	10	7.3	987	9	7	Survival	4.28	Edge	4	Volcanic	Shade-tolerant	Native
9	IT09B01P03	IT09B01P03T25	Yakal saplungan	8	6.5	987	11	10.4	Survival	23.56	Edge	4	Volcanic	Shade-tolerant	Native
9	IT09B01P03	IT09B01P03T26	Bagtikan	10	7.3	987	9	6.6	Survival	3.8	Edge	4	Volcanic	Shade-tolerant	Native
9	IT09B01P03	IT09B01P03T26	Bagtikan	8	6.5	987	11	8.2	Survival	9.17	Edge	4	Volcanic	Shade-tolerant	Native
9	IT09B01P03	IT09B01P03T27	Bagtikan	10	7.3	987	9	7.7	Survival	5.17	Edge	4	Volcanic	Shade-tolerant	Native
9	IT09B01P03	IT09B01P03T27	Bagtikan	8	6.5	987	11	8.3	Survival	3.61	Edge	4	Volcanic	Shade-tolerant	Native
9	IT09B01P03	IT09B01P03T28	Yakal saplungan	10	7.3	987	9	6.4	Survival	3.57	Edge	4	Volcanic	Shade-tolerant	Native
9	IT09B01P03	IT09B01P03T28	Yakal saplungan	8	6.5	987	11	8	Survival	8.78	Edge	4	Volcanic	Shade-tolerant	Native
9	IT09B01P03	IT09B01P03T29	Yakal saplungan	10	7.3	987	9	9.5	Survival	7.88	Edge	4	Volcanic	Shade-tolerant	Native
9	IT09B01P03	IT09B01P03T29	Yakal saplungan	8	6.5	987	11	12.6	Survival	26.64	Edge	4	Volcanic	Shade-tolerant	Native
9	IT09B01P03	IT09B01P03T30	Gmelina	10	7.3	987	10	6.1	Survival	2.92	Edge	4	Volcanic	Shade-intolerant	Exotic
9	IT09B01P03	IT09B01P03T30	Gmelina	8	6.5	987	12	6.4	Dead	1.3	Edge	4	Volcanic	Shade-intolerant	Exotic
9	IT09B01P03	IT09B01P03T31	Yakal saplungan	10	7.3	987	9	8.6	Survival	6.45	Edge	4	Volcanic	Shade-tolerant	Native
9	IT09B01P03	IT09B01P03T31	Yakal saplungan	8	6.5	987	11	11.5	Survival	22.52	Edge	4	Volcanic	Shade-tolerant	Native
9	IT09B01P04	IT09B01P04T01	Mt. Agoho	3	2.4	1401	10	18.9	Survival	28.06	Edge	4	Volcanic	Shade-intolerant	Native
9	IT09B01P04	IT09B01P04T01	Mt. Agoho	2	1.8	1401	12	21	Survival	33.04	Edge	4	Volcanic	Shade-intolerant	Native
9	IT09B01P04	IT09B01P04T02	Mt. Agoho	3	2.4	1401	10	21.9	Survival	37.67	Edge	4	Volcanic	Shade-intolerant	Native
9	IT09B01P04	IT09B01P04T02	Mt. Agoho	2	1.8	1401	12	23.3	Survival	24.86	Edge	4	Volcanic	Shade-intolerant	Native
9	IT09B01P04	IT09B01P04T03	Mt. Agoho	3	2.4	1401	10	16.1	Survival	20.36	Edge	4	Volcanic	Shade-intolerant	Native
9	IT09B01P04	IT09B01P04T03	Mt. Agoho	2	1.8	1401	12	17.8	Survival	22.99	Edge	4	Volcanic	Shade-intolerant	Native
9	IT09B01P04	IT09B01P04T04	Gmelina	3	2.4	1401	10	10.4	Survival	8.49	Edge	4	Volcanic	Shade-intolerant	Exotic
9	IT09B01P04	IT09B01P04T04	Gmelina	2	1.8	1401	12	11.3	Harvested	7.95	Edge	4	Volcanic	Shade-intolerant	Exotic
9	IT09B01P04	IT09B01P04T05	Gmelina	3	2.4	1401	10	12	Survival	11.31	Edge	4	Volcanic	Shade-intolerant	Exotic
9	IT09B01P04	IT09B01P04T05	Gmelina	2	1.8	1401	12	12.5	Survival	4.59	Edge	4	Volcanic	Shade-intolerant	Exotic
9	IT09B01P04	IT09B01P04T06	Mt. Agoho	3	2.4	1401	10	17.2	Survival	23.24	Edge	4	Volcanic	Shade-intolerant	Native
9	IT09B01P04	IT09B01P04T06	Mt. Agoho	2	1.8	1401	12	19	Survival	25.63	Edge	4	Volcanic	Shade-intolerant	Native
9	IT09B01P04	IT09B01P04T07	Mt. Agoho	3	2.4	1401	10	20	Survival	31.42	Edge	4	Volcanic	Shade-intolerant	Native
9	IT09B01P04	IT09B01P04T07	Mt. Agoho	2	1.8	1401	12	21.6	Survival	26.9	Edge	4	Volcanic	Shade-intolerant	Native
9	IT09B01P04	IT09B01P04T08	Mahogany	3	2.4	1401	10	5.4	Dead	2.29	Edge	4	Volcanic	Shade-intolerant	Exotic
9	IT09B01P04	IT09B01P04T09	Mt. Agoho	3	2.4	1401	10	26.5	Survival	55.15	Edge	4	Volcanic	Shade-intolerant	Native
9	IT09B01P04	IT09B01P04T09	Mt. Agoho	2	1.8	1401	12	29.2	Survival	58.08	Edge	4	Volcanic	Shade-intolerant	Native
9	IT09B01P04	IT09B01P04T10	Mt. Agoho	3	2.4	1401	10	18.4	Survival	26.59	Edge	4	Volcanic	Shade-intolerant	Native
9	IT09B01P04	IT09B01P04T10	Mt. Agoho	2	1.8	1401	12	19.7	Survival	20	Edge	4	Volcanic	Shade-intolerant	Native
9	IT09B01P04	IT09B01P04T11	Mt. Agoho	3	2.4	1401	10	18.5	Dead	26.88	Edge	4	Volcanic	Shade-intolerant	Native
9	IT09B01P04	IT09B01P04T12	Gmelina	3	2.4	1401	10	8.9	Survival	6.22	Edge	4	Volcanic	Shade-intolerant	Exotic
9	IT09B01P04	IT09B01P04T12	Gmelina	2	1.8	1401	12	9	Survival	0.54	Edge	4	Volcanic	Shade-intolerant	Exotic
9	IT09B01P05	IT09B01P05T01	Gmelina	5	4.1	1910	10	21	Survival	34.64	Edge	4	Volcanic	Shade-intolerant	Exotic
9	IT09B01P05	IT09B01P05T01	Gmelina	5	3.6	1910	12	21.3	Survival	5.43	Edge	4	Volcanic	Shade-intolerant	Exotic
9	IT09B01P05	IT09B01P05T03	Almaciga	5	4.1	1910	9	10	Survival	8.73	Edge	4	Volcanic	Shade-tolerant	Native
9	IT09B01P05	IT09B01P05T03	Almaciga	5	3.6	1910	11	12.1	Survival	18.19	Edge	4	Volcanic	Shade-tolerant	Native
9	IT09B01P05	IT09B01P05T04	Almaciga	5	4.1	1910	9	8	Survival	5.59	Edge	4	Volcanic	Shade-tolerant	Native
9	IT09B01P05	IT09B01P05T04	Almaciga	5	3.6	1910	11	9.9	Survival	13.1	Edge	4	Volcanic	Shade-tolerant	Native
9	IT09B01P05	IT09B01P05T07	Almaciga	5	4.1	1910	9	8	Survival	5.59	Edge	4	Volcanic	Shade-tolerant	Native
9	IT09B01P05	IT09B01P05T07	Almaciga	5	3.6	1910	11	9.7	Survival	11.88	Edge	4	Volcanic	Shade-tolerant	Native
9	IT09B01P05	IT09B01P05T08	Almaciga	5	4.1	1910	9	12.2	Survival	12.99	Edge	4	Volcanic	Shade-tolerant	Native
9	IT09B01P05	IT09B01P05T08	Almaciga	5	3.6	1910	11	15.2	Survival	32.08	Edge	4	Volcanic	Shade-tolerant	Native
9	IT09B01P05	IT09B01P05T09	Gmelina	5	4.1	1910	10	16.2	Survival	20.61	Edge	4	Volcanic	Shade-intolerant	Exotic
9	IT09B01P05	IT09B01P05T09	Gmelina	5	3.6	1910	12	16.2	Survival	0.43	Edge	4	Volcanic	Shade-intolerant	Exotic
9	IT09B01P05	IT09B01P05T10	Gmelina	5	4.1	1910	10	19	Survival	28.35	Edge	4	Volcanic	Shade-intolerant	Exotic
9	IT09B01P05	IT09B01P05T10	Gmelina	5	3.6	1910	12	19.1	Survival	1.48	Edge	4	Volcanic	Shade-intolerant	Exotic
9	IT09B01P05	IT09B01P05T11	Almaciga	5	4.1	1910	9	10.5	Survival	9.62	Edge	4	Volcanic	Shade-tolerant	Native
9	IT09B01P05	IT09B01P05T11	Almaciga	5	3.6	1910	11	12.8	Survival	21.33	Edge	4	Volcanic	Shade-tolerant	Native
9	IT09B01P05	IT09B01P05T12	Almaciga	5	4.1	1910	9	10.1	Survival	8.9	Edge	4	Volcanic	Shade-tolerant	Native
9	IT09B01P05	IT09B01P05T12	Almaciga	5	3.6	1910	11	12.1	Survival	17.4	Edge	4	Volcanic	Shade-tolerant	Native
9	IT09B01P05	IT09B01P05T14	Almaciga	5	4.1	1910	9	9.5	Survival	7.88	Edge	4	Volcanic	Shade-tolerant	Native
9	IT09B01P05	IT09B01P05T14	Almaciga	5	3.6	1910	11	12.2	Survival	22.62	Edge	4	Volcanic	Shade-tolerant	Native
9	IT09B01P05	IT09B01P05T15	Almaciga	5	4.1	1910	9	8	Survival	5.59	Edge	4	Volcanic	Shade-tolerant	Native
9	IT09B01P05	IT09B01P05T15	Almaciga	5	3.6	1910	11	9.8	Survival	12.37	Edge	4	Volcanic	Shade-tolerant	Native
9	IT09B01P06	IT09B01P06T01	Mt. Agoho	5	5.3	1783	12	29.5	Survival	0.001	Edge	6	Volcanic	Shade-intolerant	Native
9	IT09B01P06	IT09B01P06T01	Mt. Agoho	7	6.1	2037	10	29.5	Survival	68.35	Edge	6	Volcanic	Shade-intolerant	Native
9	IT09B01P06	IT09B01P06T02	Gmelina	7	6.1	2037	10	11.2	Survival	9.85	Edge	6	Volcanic	Shade-intolerant	Exotic
9	IT09B01P06	IT09B01P06T02	Gmelina	5	5.3	1783	12	11.4	Survival	1.73	Edge	6	Volcanic	Shade-intolerant	Exotic
9	IT09B01P06	IT09B01P06T04	Gmelina	7	5.3	1783	12	11.6	Harvested	0.02	Edge	6	Volcanic	Shade-intolerant	Exotic
9	IT09B01P06	IT09B01P06T04	Gmelina	5	6.1	2037	10	11.6	Survival	10.57	Edge	6	Volcanic	Shade-intolerant	Exotic
9	IT09B01P06	IT09B01P06T05	Yakal saplungan	7	6.1	2037	9	6.2	Survival	3.35	Edge	6	Volcanic	Shade-tolerant	Native
9	IT09B01P06	IT09B01P06T05	Yakal saplungan	5	5.3	1783	11	7.6	Survival	7.82	Edge	6	Volcanic	Shade-tolerant	Native
9	IT09B01P06	IT09B01P06T08	Yakal saplungan	7	6.1	2037	9	5.4	Survival	2.54	Edge	6	Volcanic	Shade-tolerant	Native
9	IT09B01P06	IT09B01P06T08	Yakal saplungan	5	5.3	1783	11	6.4	Survival	4.46	Edge	6	Volcanic	Shade-tolerant	Native
9	IT09B01P06	IT09B01P06T09	Mahogany	7	6.1	2037	10	10.5	Survival	8.66	Edge	6	Volcanic	Shade-intolerant	Exotic
9	IT09B01P06	IT09B01P06T09	Mahogany	5	5.3	1783	12	12.3	Survival	15.99	Edge	6	Volcanic	Shade-intolerant	Exotic
9	IT09B01P06	IT09B01P06T11	Gmelina	7	6.1	2037	10	8.3	Survival	5.41	Edge	6	Volcanic	Shade-intolerant	Exotic
9	IT09B01P06	IT09B01P06T11	Gmelina	5	5.3	1783	12	8.5	Harvested	1.31	Edge	6	Volcanic	Shade-intolerant	Exotic
9	IT09B01P06	IT09B01P06T12	Mt. Agoho	7	6.1	2037	10	25.2	Survival	49.88	Edge	6	Volcanic	Shade-intolerant	Native
9	IT09B01P06	IT09B01P06T12	Mt. Agoho	5	5.3	1783	12	26.1	Harvested	18.16	Edge	6	Volcanic	Shade-intolerant	Native
9	IT09B01P06	IT09B01P06T13	Gmelina	7	6.1	2037	10	15	Survival	17.67	Edge	6	Volcanic	Shade-intolerant	Exotic
9	IT09B01P06	IT09B01P06T13	Gmelina	5	5.3	1783	12	15.5	Survival	5.62	Edge	6	Volcanic	Shade-intolerant	Exotic
9	IT09B01P06	IT09B01P06T14	Gmelina	7	6.1	2037	10	7.4	Survival	4.3	Edge	6	Volcanic	Shade-intolerant	Exotic
9	IT09B01P06	IT09B01P06T14	Gmelina	5	5.3	1783	12	7.5	Dead	0.47	Edge	6	Volcanic	Shade-intolerant	Exotic
9	IT09B01P06	IT09B01P06T15	Mt. Agoho	7	6.1	2037	10	20	Survival	31.42	Edge	6	Volcanic	Shade-intolerant	Native
9	IT09B01P06	IT09B01P06T15	Mt. Agoho	5	5.3	1783	12	22.6	Harvested	43.5	Edge	6	Volcanic	Shade-intolerant	Native
9	IT09B01P06	IT09B01P06T16	Mahogany	7	6.1	2037	10	12.5	Survival	12.27	Edge	6	Volcanic	Shade-intolerant	Exotic
9	IT09B01P06	IT09B01P06T16	Mahogany	5	5.3	1783	12	14.9	Survival	25.79	Edge	6	Volcanic	Shade-intolerant	Exotic
10	IT10B01P01	IT10B01P01T01	Mahogany	7	6.3	2165	11	24	Survival	41.13	Center	3	Volcanic	Shade-intolerant	Exotic
10	IT10B01P01	IT10B01P01T01	Mahogany	7	6.7	1910	13	29.8	Survival	121.65	Center	3	Volcanic	Shade-intolerant	Exotic
10	IT10B01P01	IT10B01P01T02	Mahogany	7	6.3	2165	11	23	Survival	37.77	Center	3	Volcanic	Shade-intolerant	Exotic
10	IT10B01P01	IT10B01P01T02	Mahogany	7	6.7	1910	13	29.3	Survival	129.03	Center	3	Volcanic	Shade-intolerant	Exotic
10	IT10B01P01	IT10B01P01T03	Mt. Agoho	7	6.3	2165	11	9.5	Survival	6.44	Center	3	Volcanic	Shade-intolerant	Native
10	IT10B01P01	IT10B01P01T03	Mt. Agoho	7	6.7	1910	13	10	Survival	3.54	Center	3	Volcanic	Shade-intolerant	Native
10	IT10B01P01	IT10B01P01T04	White lauan	7	6.3	2165	10	8.5	Survival	5.67	Center	3	Volcanic	Shade-tolerant	Native
10	IT10B01P01	IT10B01P01T04	White lauan	7	6.7	1910	12	8.8	Survival	1.94	Center	3	Volcanic	Shade-tolerant	Native
10	IT10B01P01	IT10B01P01T05	Mt. Agoho	7	6.3	2165	11	11	Survival	8.64	Center	3	Volcanic	Shade-intolerant	Native
10	IT10B01P01	IT10B01P01T05	Mt. Agoho	7	6.7	1910	13	11.4	Survival	3.48	Center	3	Volcanic	Shade-intolerant	Native
10	IT10B01P01	IT10B01P01T06	White lauan	7	6.3	2165	10	9	Survival	6.36	Center	3	Volcanic	Shade-tolerant	Native
10	IT10B01P01	IT10B01P01T06	White lauan	7	6.7	1910	12	10.1	Survival	7.92	Center	3	Volcanic	Shade-tolerant	Native
10	IT10B01P01	IT10B01P01T07	Yakal saplungan	7	6.3	2165	10	13	Survival	13.27	Center	3	Volcanic	Shade-tolerant	Native
10	IT10B01P01	IT10B01P01T07	Yakal saplungan	7	6.7	1910	12	15.2	Harvested	24.54	Center	3	Volcanic	Shade-tolerant	Native
10	IT10B01P01	IT10B01P01T08	Marang banguhan	7	6.3	2165	10	12.6	Survival	12.47	Center	3	Volcanic	Shade-tolerant	Native
10	IT10B01P01	IT10B01P01T08	Marang banguhan	7	6.7	1910	12	14.6	Survival	21.85	Center	3	Volcanic	Shade-tolerant	Native
10	IT10B01P01	IT10B01P01T10	Mahogany	7	6.3	2165	11	15.9	Survival	18.05	Center	3	Volcanic	Shade-intolerant	Exotic
10	IT10B01P01	IT10B01P01T10	Mahogany	7	6.7	1910	13	16.7	Survival	10.81	Center	3	Volcanic	Shade-intolerant	Exotic
10	IT10B01P01	IT10B01P01T11	Marang banguhan	7	6.3	2165	10	30.5	Survival	73.06	Center	3	Volcanic	Shade-tolerant	Native
10	IT10B01P01	IT10B01P01T11	Marang banguhan	7	6.7	1910	12	33.6	Survival	77.55	Center	3	Volcanic	Shade-tolerant	Native
10	IT10B01P01	IT10B01P01T12	Almaciga	7	6.3	2165	10	6.5	Survival	3.32	Center	3	Volcanic	Shade-tolerant	Native
10	IT10B01P01	IT10B01P01T12	Almaciga	7	6.7	1910	12	7.5	Survival	5.76	Center	3	Volcanic	Shade-tolerant	Native
10	IT10B01P01	IT10B01P01T13	Narra	7	6.3	2165	11	7.7	Survival	4.23	Center	3	Volcanic	Shade-intolerant	Native
10	IT10B01P01	IT10B01P01T13	Narra	7	6.7	1910	13	10	Survival	16.2	Center	3	Volcanic	Shade-intolerant	Native
10	IT10B01P01	IT10B01P01T14	Almaciga	7	6.3	2165	10	19.7	Survival	30.48	Center	3	Volcanic	Shade-tolerant	Native
10	IT10B01P01	IT10B01P01T14	Almaciga	7	6.7	1910	12	23	Survival	55.58	Center	3	Volcanic	Shade-tolerant	Native
10	IT10B01P01	IT10B01P01T15	Mt. Agoho	7	6.3	2165	11	11.5	Survival	9.44	Center	3	Volcanic	Shade-intolerant	Native
10	IT10B01P01	IT10B01P01T15	Mt. Agoho	7	6.7	1910	13	11.8	Survival	2.54	Center	3	Volcanic	Shade-intolerant	Native
10	IT10B01P01	IT10B01P01T16	Mahogany	7	6.3	2165	11	29.1	Harvested	60.46	Center	3	Volcanic	Shade-intolerant	Exotic
10	IT10B01P01	IT10B01P01T17	Yakal saplungan	7	6.3	2165	10	8.1	Survival	5.15	Center	3	Volcanic	Shade-tolerant	Native
10	IT10B01P01	IT10B01P01T17	Yakal saplungan	7	6.7	1910	12	9.5	Survival	9.57	Center	3	Volcanic	Shade-tolerant	Native
10	IT10B01P01	IT10B01P01T18	Mahogany	7	6.3	2165	11	13.5	Harvested	13.01	Center	3	Volcanic	Shade-intolerant	Exotic
10	IT10B01P02	IT10B01P02T02	Kalumpit	7	6	1401	6	17.5	Survival	40.09	Edge	2	Volcanic	Shade-intolerant	Native
10	IT10B01P02	IT10B01P02T02	Kalumpit	7	6.2	1146	8	19	Survival	22.02	Edge	2	Volcanic	Shade-intolerant	Native
10	IT10B01P02	IT10B01P02T03	Kalumpit	7	6	1401	6	5.2	Survival	3.54	Edge	2	Volcanic	Shade-intolerant	Native
10	IT10B01P02	IT10B01P02T03	Kalumpit	7	6.2	1146	8	5.4	Survival	0.88	Edge	2	Volcanic	Shade-intolerant	Native
10	IT10B01P02	IT10B01P02T06	Mahogany	7	6	1401	6	26.2	Survival	89.85	Edge	2	Volcanic	Shade-intolerant	Exotic
10	IT10B01P02	IT10B01P02T06	Mahogany	7	6.2	1146	8	30.6	Harvested	97.13	Edge	2	Volcanic	Shade-intolerant	Exotic
10	IT10B01P02	IT10B01P02T07	Bagalunga	7	6	1401	6	21.5	Survival	60.51	Edge	2	Volcanic	Shade-intolerant	Native
10	IT10B01P02	IT10B01P02T07	Bagalunga	7	6.2	1146	8	22	Survival	7.91	Edge	2	Volcanic	Shade-intolerant	Native
10	IT10B01P02	IT10B01P02T08	Kalumpit	7	6	1401	6	15.2	Survival	30.24	Edge	2	Volcanic	Shade-intolerant	Native
10	IT10B01P02	IT10B01P02T08	Kalumpit	7	6.2	1146	8	16.9	Harvested	21.04	Edge	2	Volcanic	Shade-intolerant	Native
10	IT10B01P02	IT10B01P02T11	Durian	7	6	1401	5	8.8	Survival	12.16	Edge	2	Volcanic	Shade-tolerant	Exotic
10	IT10B01P02	IT10B01P02T11	Durian	7	6.2	1146	7	11	Survival	16.95	Edge	2	Volcanic	Shade-tolerant	Exotic
10	IT10B01P03	IT10B01P03T01	Mt. Agoho	3	2.4	1655	11	10.9	Survival	8.48	Edge	3	Volcanic	Shade-intolerant	Native
10	IT10B01P03	IT10B01P03T01	Mt. Agoho	3	2.7	1273	13	11.8	Survival	7.81	Edge	3	Volcanic	Shade-intolerant	Native
10	IT10B01P03	IT10B01P03T02	Almaciga	3	2.4	1655	10	12	Survival	11.31	Edge	3	Volcanic	Shade-tolerant	Native
10	IT10B01P03	IT10B01P03T02	Almaciga	3	2.7	1273	12	16.1	Survival	45.32	Edge	3	Volcanic	Shade-tolerant	Native
10	IT10B01P03	IT10B01P03T03	Mt. Agoho	3	2.4	1655	11	12	Harvested	10.28	Edge	3	Volcanic	Shade-intolerant	Native
10	IT10B01P03	IT10B01P03T04	Thailand acacia	3	2.4	1655	11	10	Survival	7.14	Edge	3	Volcanic	Shade-intolerant	Exotic
10	IT10B01P03	IT10B01P03T04	Thailand acacia	3	2.7	1273	13	11.8	Survival	15.2	Edge	3	Volcanic	Shade-intolerant	Exotic
10	IT10B01P03	IT10B01P03T05	Almaciga	3	2.4	1655	10	10.3	Survival	8.33	Edge	3	Volcanic	Shade-tolerant	Native
10	IT10B01P03	IT10B01P03T05	Almaciga	3	2.7	1273	12	12.3	Survival	17.62	Edge	3	Volcanic	Shade-tolerant	Native
10	IT10B01P03	IT10B01P03T06	Almaciga	3	2.4	1655	10	12.4	Survival	12.08	Edge	3	Volcanic	Shade-tolerant	Native
10	IT10B01P03	IT10B01P03T06	Almaciga	3	2.7	1273	12	15	Survival	27.51	Edge	3	Volcanic	Shade-tolerant	Native
10	IT10B01P03	IT10B01P03T07	Almaciga	3	2.7	1273	12	8	Harvested	0.13	Edge	3	Volcanic	Shade-tolerant	Native
10	IT10B01P03	IT10B01P03T07	Almaciga	3	2.4	1655	10	8	Survival	5.03	Edge	3	Volcanic	Shade-tolerant	Native
10	IT10B01P03	IT10B01P03T08	Mt. Agoho	3	2.4	1655	11	13.5	Survival	13.01	Edge	3	Volcanic	Shade-intolerant	Native
10	IT10B01P03	IT10B01P03T08	Mt. Agoho	3	2.7	1273	13	16	Survival	28.7	Edge	3	Volcanic	Shade-intolerant	Native
10	IT10B01P03	IT10B01P03T09	Almaciga	3	2.4	1655	10	12.5	Survival	12.27	Edge	3	Volcanic	Shade-tolerant	Native
10	IT10B01P03	IT10B01P03T09	Almaciga	3	2.7	1273	12	14	Survival	15.67	Edge	3	Volcanic	Shade-tolerant	Native
10	IT10B01P03	IT10B01P03T10	Almaciga	3	2.4	1655	10	11	Survival	9.5	Edge	3	Volcanic	Shade-tolerant	Native
10	IT10B01P03	IT10B01P03T10	Almaciga	3	2.7	1273	12	12.3	Survival	12.07	Edge	3	Volcanic	Shade-tolerant	Native
10	IT10B01P03	IT10B01P03T11	Almaciga	3	2.4	1655	10	14.1	Survival	15.61	Edge	3	Volcanic	Shade-tolerant	Native
10	IT10B01P03	IT10B01P03T11	Almaciga	3	2.7	1273	12	16.8	Survival	32.43	Edge	3	Volcanic	Shade-tolerant	Native
10	IT10B01P03	IT10B01P03T12	Mt. Agoho	3	2.4	1655	11	12.5	Harvested	11.16	Edge	3	Volcanic	Shade-intolerant	Native
10	IT10B01P03	IT10B01P03T13	Almaciga	3	2.4	1655	10	19.5	Survival	29.86	Edge	3	Volcanic	Shade-tolerant	Native
10	IT10B01P03	IT10B01P03T13	Almaciga	3	2.7	1273	12	22.9	Survival	56.94	Edge	3	Volcanic	Shade-tolerant	Native
10	IT10B01P04	IT10B01P04T02	Bitanghol sibat	12	9.7	2674	6	10.5	Survival	14.43	Center	4	Volcanic	Shade-intolerant	Native
10	IT10B01P04	IT10B01P04T02	Bitanghol sibat	12	9.7	2674	8	12.7	Survival	19.73	Center	4	Volcanic	Shade-intolerant	Native
10	IT10B01P04	IT10B01P04T03	Yakal saplungan	12	9.7	2674	5	10.9	Survival	18.66	Center	4	Volcanic	Shade-tolerant	Native
10	IT10B01P04	IT10B01P04T03	Yakal saplungan	12	9.7	2674	7	11.8	Survival	7.81	Center	4	Volcanic	Shade-tolerant	Native
10	IT10B01P04	IT10B01P04T04	Bagalunga	12	9.7	2674	6	28.3	Survival	104.84	Center	4	Volcanic	Shade-intolerant	Native
10	IT10B01P04	IT10B01P04T04	Bagalunga	12	9.7	2674	8	30	Survival	39.31	Center	4	Volcanic	Shade-intolerant	Native
10	IT10B01P04	IT10B01P04T05	Rambutan	12	9.7	2674	5	6.7	Survival	7.05	Center	4	Volcanic	Shade-tolerant	Native
10	IT10B01P04	IT10B01P04T05	Rambutan	12	9.7	2674	7	7	Survival	1.63	Center	4	Volcanic	Shade-tolerant	Native
10	IT10B01P04	IT10B01P04T07	Bagalunga	12	9.7	2674	6	13	Survival	22.12	Center	4	Volcanic	Shade-intolerant	Native
10	IT10B01P04	IT10B01P04T07	Bagalunga	12	9.7	2674	8	13.1	Harvested	0.52	Center	4	Volcanic	Shade-intolerant	Native
10	IT10B01P04	IT10B01P04T08	Durian	12	9.7	2674	5	6	Survival	5.65	Center	4	Volcanic	Shade-tolerant	Exotic
10	IT10B01P04	IT10B01P04T08	Durian	12	9.7	2674	7	6.8	Survival	3.91	Center	4	Volcanic	Shade-tolerant	Exotic
10	IT10B01P04	IT10B01P04T09	Bitanghol sibat	12	9.7	2674	6	11.6	Survival	17.61	Center	4	Volcanic	Shade-intolerant	Native
10	IT10B01P04	IT10B01P04T09	Bitanghol sibat	12	9.7	2674	8	14.3	Survival	27.73	Center	4	Volcanic	Shade-intolerant	Native
10	IT10B01P04	IT10B01P04T10	White lauan	12	9.7	2674	5	23.8	Survival	88.98	Center	4	Volcanic	Shade-tolerant	Native
10	IT10B01P04	IT10B01P04T10	White lauan	12	9.7	2674	7	29	Survival	107.05	Center	4	Volcanic	Shade-tolerant	Native
10	IT10B01P04	IT10B01P04T12	Bitanghol sibat	12	9.7	2674	6	8.5	Survival	9.46	Center	4	Volcanic	Shade-intolerant	Native
10	IT10B01P04	IT10B01P04T12	Bitanghol sibat	12	9.7	2674	8	9.7	Survival	8.88	Center	4	Volcanic	Shade-intolerant	Native
10	IT10B01P04	IT10B01P04T13	Bitanghol sibat	12	9.7	2674	6	12.1	Survival	19.17	Center	4	Volcanic	Shade-intolerant	Native
10	IT10B01P04	IT10B01P04T13	Bitanghol sibat	12	9.7	2674	8	14	Survival	19.54	Center	4	Volcanic	Shade-intolerant	Native
10	IT10B01P04	IT10B01P04T14	Bitanghol sibat	12	9.7	2674	6	6.7	Survival	5.88	Center	4	Volcanic	Shade-intolerant	Native
10	IT10B01P04	IT10B01P04T14	Bitanghol sibat	12	9.7	2674	8	6.8	Harvested	0.59	Center	4	Volcanic	Shade-intolerant	Native
10	IT10B01P04	IT10B01P04T15	Bitanghol sibat	12	9.7	2674	6	5.4	Survival	3.82	Center	4	Volcanic	Shade-intolerant	Native
10	IT10B01P04	IT10B01P04T15	Bitanghol sibat	12	9.7	2674	8	6	Survival	2.91	Center	4	Volcanic	Shade-intolerant	Native
10	IT10B01P04	IT10B01P04T16	Hindang laparan	12	9.7	2674	6	9.1	Survival	10.84	Center	4	Volcanic	Shade-intolerant	Native
10	IT10B01P04	IT10B01P04T16	Hindang laparan	12	9.7	2674	8	9.4	Survival	2.11	Center	4	Volcanic	Shade-intolerant	Native
10	IT10B01P04	IT10B01P04T17	Mt. Agoho	12	9.7	2674	6	10.1	Survival	13.35	Center	4	Volcanic	Shade-intolerant	Native
10	IT10B01P04	IT10B01P04T17	Mt. Agoho	12	9.7	2674	8	11.4	Harvested	10.94	Center	4	Volcanic	Shade-intolerant	Native
10	IT10B01P04	IT10B01P04T18	Durian	12	9.7	2674	5	14.1	Survival	31.23	Center	4	Volcanic	Shade-tolerant	Exotic
10	IT10B01P04	IT10B01P04T18	Durian	12	9.7	2674	7	15.9	Survival	21.4	Center	4	Volcanic	Shade-tolerant	Exotic
10	IT10B01P04	IT10B01P04T19	Dao	12	9.7	2674	6	8	Survival	8.38	Center	4	Volcanic	Shade-intolerant	Native
10	IT10B01P04	IT10B01P04T19	Dao	12	9.7	2674	8	8.8	Survival	5.18	Center	4	Volcanic	Shade-intolerant	Native
10	IT10B01P04	IT10B01P04T20	Rambutan	12	9.7	2674	5	10.2	Survival	16.34	Center	4	Volcanic	Shade-tolerant	Native
10	IT10B01P04	IT10B01P04T20	Rambutan	12	9.7	2674	7	12.7	Survival	22.17	Center	4	Volcanic	Shade-tolerant	Native
10	IT10B01P04	IT10B01P04T21	Mt. Agoho	12	9.7	2674	6	7.5	Survival	7.36	Center	4	Volcanic	Shade-intolerant	Native
10	IT10B01P04	IT10B01P04T21	Mt. Agoho	12	9.7	2674	8	8	Survival	3.18	Center	4	Volcanic	Shade-intolerant	Native
11	IT11B01P01	IT11B01P01T01	Raintree	5	3.9	1401	10	11	Survival	9.5	Center	2	Limestone	Shade-intolerant	Exotic
11	IT11B01P01	IT11B01P01T01	Raintree	5	3.9	1401	12	11.5	Survival	4.05	Center	2	Limestone	Shade-intolerant	Exotic
11	IT11B01P01	IT11B01P01T02	Mahogany	5	3.9	1401	10	14	Survival	15.39	Center	2	Limestone	Shade-intolerant	Exotic
11	IT11B01P01	IT11B01P01T02	Mahogany	5	3.9	1401	12	16.9	Survival	34.8	Center	2	Limestone	Shade-intolerant	Exotic
11	IT11B01P01	IT11B01P01T03	Teak	5	3.9	1401	10	11.6	Survival	10.57	Center	2	Limestone	Shade-intolerant	Exotic
11	IT11B01P01	IT11B01P01T03	Teak	5	3.9	1401	12	12.7	Survival	10.82	Center	2	Limestone	Shade-intolerant	Exotic
11	IT11B01P01	IT11B01P01T04	Narra	5	3.9	1401	10	7	Survival	3.85	Center	2	Limestone	Shade-intolerant	Native
11	IT11B01P01	IT11B01P01T04	Narra	5	3.9	1401	12	7.8	Survival	4.64	Center	2	Limestone	Shade-intolerant	Native
11	IT11B01P01	IT11B01P01T05	Mahogany	5	3.9	1401	10	11	Survival	9.5	Center	2	Limestone	Shade-intolerant	Exotic
11	IT11B01P01	IT11B01P01T05	Mahogany	5	3.9	1401	12	13.2	Survival	21.01	Center	2	Limestone	Shade-intolerant	Exotic
11	IT11B01P01	IT11B01P01T06	Mahogany	5	3.9	1401	10	10.3	Survival	8.33	Center	2	Limestone	Shade-intolerant	Exotic
11	IT11B01P01	IT11B01P01T06	Mahogany	5	3.9	1401	12	12.6	Survival	20.42	Center	2	Limestone	Shade-intolerant	Exotic
11	IT11B01P01	IT11B01P01T07	Teak	5	3.9	1401	10	24.7	Survival	47.92	Center	2	Limestone	Shade-intolerant	Exotic
11	IT11B01P01	IT11B01P01T07	Teak	5	3.9	1401	12	26.5	Survival	36.51	Center	2	Limestone	Shade-intolerant	Exotic
11	IT11B01P01	IT11B01P01T08	Mahogany	5	3.9	1401	10	13.5	Survival	14.31	Center	2	Limestone	Shade-intolerant	Exotic
11	IT11B01P01	IT11B01P01T08	Mahogany	5	3.9	1401	12	16.4	Survival	33.96	Center	2	Limestone	Shade-intolerant	Exotic
11	IT11B01P01	IT11B01P01T09	Molave	5	3.9	1401	10	12.6	Survival	12.47	Center	2	Limestone	Shade-intolerant	Native
11	IT11B01P01	IT11B01P01T09	Molave	5	3.9	1401	12	13.4	Survival	7.84	Center	2	Limestone	Shade-intolerant	Native
11	IT11B01P01	IT11B01P01T10	Teak	5	3.9	1401	10	10.2	Survival	8.17	Center	2	Limestone	Shade-intolerant	Exotic
11	IT11B01P01	IT11B01P01T10	Teak	5	3.9	1401	12	11.4	Survival	10.14	Center	2	Limestone	Shade-intolerant	Exotic
11	IT11B01P01	IT11B01P01T11	Mahogany	5	3.9	1401	10	20.1	Survival	31.73	Center	2	Limestone	Shade-intolerant	Exotic
11	IT11B01P01	IT11B01P01T11	Mahogany	5	3.9	1401	12	22.2	Survival	35.2	Center	2	Limestone	Shade-intolerant	Exotic
11	IT11B01P02	IT11B01P02T01	Teak	3	2.2	891	10	17.3	Survival	23.51	Edge	3	Limestone	Shade-intolerant	Exotic
11	IT11B01P02	IT11B01P02T01	Teak	4	2.9	1019	12	18.8	Survival	20.97	Edge	3	Limestone	Shade-intolerant	Exotic
11	IT11B01P02	IT11B01P02T02	Thailand acacia	3	2.2	891	10	7.9	Survival	4.9	Edge	3	Limestone	Shade-intolerant	Exotic
11	IT11B01P02	IT11B01P02T02	Thailand acacia	4	2.9	1019	12	10.5	Harvested	18.82	Edge	3	Limestone	Shade-intolerant	Exotic
11	IT11B01P02	IT11B01P02T03	Teak	3	2.2	891	10	11	Survival	9.5	Edge	3	Limestone	Shade-intolerant	Exotic
11	IT11B01P02	IT11B01P02T03	Teak	4	2.9	1019	12	13.2	Harvested	21.01	Edge	3	Limestone	Shade-intolerant	Exotic
11	IT11B01P02	IT11B01P02T04	Teak	3	2.2	891	10	14	Survival	15.39	Edge	3	Limestone	Shade-intolerant	Exotic
11	IT11B01P02	IT11B01P02T04	Teak	4	2.9	1019	12	18.3	Survival	54.54	Edge	3	Limestone	Shade-intolerant	Exotic
11	IT11B01P02	IT11B01P02T05	Teak	3	2.2	891	10	21.8	Survival	37.33	Edge	3	Limestone	Shade-intolerant	Exotic
11	IT11B01P02	IT11B01P02T05	Teak	4	2.9	1019	12	22.6	Survival	13.95	Edge	3	Limestone	Shade-intolerant	Exotic
11	IT11B01P02	IT11B01P02T06	Mahogany	3	2.2	891	10	14.5	Survival	16.51	Edge	3	Limestone	Shade-intolerant	Exotic
11	IT11B01P02	IT11B01P02T06	Mahogany	4	2.9	1019	12	15.9	Survival	16.91	Edge	3	Limestone	Shade-intolerant	Exotic
11	IT11B01P02	IT11B01P02T07	Teak	3	2.2	891	10	18.2	Survival	26.02	Edge	3	Limestone	Shade-intolerant	Exotic
11	IT11B01P02	IT11B01P02T07	Teak	4	2.9	1019	12	20.8	Survival	40.63	Edge	3	Limestone	Shade-intolerant	Exotic
12	IT12B01P01	IT12B01P01T01	Teak	4	2.4	477	10	19.5	Survival	29.86	Center	3	Limestone	Shade-intolerant	Exotic
12	IT12B01P01	IT12B01P01T01	Teak	4	2.4	477	12	23.6	Survival	68.56	Center	3	Limestone	Shade-intolerant	Exotic
12	IT12B01P01	IT12B01P01T02	Teak	4	2.4	477	10	22.2	Survival	38.71	Center	3	Limestone	Shade-intolerant	Exotic
12	IT12B01P01	IT12B01P01T02	Teak	4	2.4	477	12	25.1	Survival	54.78	Center	3	Limestone	Shade-intolerant	Exotic
12	IT12B01P01	IT12B01P01T03	Teak	4	2.4	477	10	20	Survival	31.42	Center	3	Limestone	Shade-intolerant	Exotic
12	IT12B01P01	IT12B01P01T03	Teak	4	2.4	477	12	22.9	Survival	49.19	Center	3	Limestone	Shade-intolerant	Exotic
12	IT12B01P01	IT12B01P01T04	Teak	4	2.4	477	10	13.3	Survival	13.89	Center	3	Limestone	Shade-intolerant	Exotic
12	IT12B01P01	IT12B01P01T04	Teak	4	2.4	477	12	14.7	Survival	15.83	Center	3	Limestone	Shade-intolerant	Exotic
12	IT12B01P01	IT12B01P01T05	Teak	4	2.4	477	10	18.7	Survival	27.46	Center	3	Limestone	Shade-intolerant	Exotic
12	IT12B01P01	IT12B01P01T05	Teak	4	2.4	477	12	20.7	Survival	30.78	Center	3	Limestone	Shade-intolerant	Exotic
12	IT12B01P01	IT12B01P01T06	Teak	4	2.4	477	10	13.3	Survival	13.89	Center	3	Limestone	Shade-intolerant	Exotic
12	IT12B01P01	IT12B01P01T06	Teak	4	2.4	477	12	14.8	Survival	16.57	Center	3	Limestone	Shade-intolerant	Exotic
12	IT12B01P01	IT12B01P01T07	Thailand acacia	4	2.4	477	10	13.5	Survival	14.31	Center	3	Limestone	Shade-intolerant	Exotic
12	IT12B01P01	IT12B01P01T07	Thailand acacia	4	2.4	477	12	15.9	Survival	27.9	Center	3	Limestone	Shade-intolerant	Exotic
12	IT12B01P01	IT12B01P01T08	Teak	4	2.4	477	10	19	Survival	28.35	Center	3	Limestone	Shade-intolerant	Exotic
12	IT12B01P01	IT12B01P01T08	Teak	4	2.4	477	12	22.8	Survival	61.65	Center	3	Limestone	Shade-intolerant	Exotic
12	IT12B01P01	IT12B01P01T09	Mahogany	4	2.4	477	10	14.4	Survival	16.29	Center	3	Limestone	Shade-intolerant	Exotic
12	IT12B01P01	IT12B01P01T09	Mahogany	4	2.4	477	12	15.3	Survival	10.24	Center	3	Limestone	Shade-intolerant	Exotic
12	IT12B01P01	IT12B01P01T10	Teak	4	2.4	477	10	16	Survival	20.11	Center	3	Limestone	Shade-intolerant	Exotic
12	IT12B01P01	IT12B01P01T10	Teak	4	2.4	477	12	18.5	Survival	33.32	Center	3	Limestone	Shade-intolerant	Exotic
12	IT12B01P01	IT12B01P01T11	Teak	4	2.4	477	10	18.3	Survival	26.3	Center	3	Limestone	Shade-intolerant	Exotic
12	IT12B01P01	IT12B01P01T11	Teak	4	2.4	477	12	20.7	Survival	36.6	Center	3	Limestone	Shade-intolerant	Exotic
12	IT12B01P01	IT12B01P01T12	Teak	4	2.4	477	10	17.6	Survival	24.33	Center	3	Limestone	Shade-intolerant	Exotic
12	IT12B01P01	IT12B01P01T12	Teak	4	2.4	477	12	20.1	Survival	36.28	Center	3	Limestone	Shade-intolerant	Exotic
12	IT12B01P01	IT12B01P01T13	Teak	4	2.4	477	10	17.2	Survival	23.24	Center	3	Limestone	Shade-intolerant	Exotic
12	IT12B01P01	IT12B01P01T13	Teak	4	2.4	477	12	18.5	Survival	17.67	Center	3	Limestone	Shade-intolerant	Exotic
12	IT12B01P01	IT12B01P01T14	Dao	4	2.4	477	10	6.1	Survival	2.92	Center	3	Limestone	Shade-intolerant	Native
12	IT12B01P01	IT12B01P01T14	Dao	4	2.4	477	12	6.8	Harvested	3.78	Center	3	Limestone	Shade-intolerant	Native
12	IT12B01P01	IT12B01P01T15	Thailand acacia	4	2.4	477	10	10	Survival	7.85	Center	3	Limestone	Shade-intolerant	Exotic
12	IT12B01P01	IT12B01P01T15	Thailand acacia	4	2.4	477	12	10.8	Survival	6.73	Center	3	Limestone	Shade-intolerant	Exotic
12	IT12B01P02	IT12B01P02T01	Narra	5	4.2	2292	10	14.8	Survival	17.2	Edge	2	Limestone	Shade-intolerant	Native
12	IT12B01P02	IT12B01P02T01	Narra	5	4.3	2037	12	15	Survival	1.88	Edge	2	Limestone	Shade-intolerant	Native
12	IT12B01P02	IT12B01P02T02	Mahogany	5	4.2	2292	10	16.6	Survival	21.64	Edge	2	Limestone	Shade-intolerant	Exotic
12	IT12B01P02	IT12B01P02T02	Mahogany	5	4.3	2037	12	19.6	Survival	42.28	Edge	2	Limestone	Shade-intolerant	Exotic
12	IT12B01P02	IT12B01P02T03	Mahogany	5	4.2	2292	10	13.8	Survival	14.96	Edge	2	Limestone	Shade-intolerant	Exotic
12	IT12B01P02	IT12B01P02T03	Mahogany	5	4.3	2037	12	15.6	Survival	20.75	Edge	2	Limestone	Shade-intolerant	Exotic
12	IT12B01P02	IT12B01P02T04	Narra	5	4.2	2292	10	6.3	Survival	3.12	Edge	2	Limestone	Shade-intolerant	Native
12	IT12B01P02	IT12B01P02T04	Narra	5	4.3	2037	12	6.6	Survival	1.46	Edge	2	Limestone	Shade-intolerant	Native
12	IT12B01P02	IT12B01P02T05	Teak	5	4.2	2292	10	11	Survival	9.5	Edge	2	Limestone	Shade-intolerant	Exotic
12	IT12B01P02	IT12B01P02T05	Teak	5	4.3	2037	12	11.8	Survival	6.95	Edge	2	Limestone	Shade-intolerant	Exotic
12	IT12B01P02	IT12B01P02T06	Teak	5	4.2	2292	10	7.3	Survival	4.19	Edge	2	Limestone	Shade-intolerant	Exotic
12	IT12B01P02	IT12B01P02T06	Teak	5	4.3	2037	12	7.6	Harvested	1.61	Edge	2	Limestone	Shade-intolerant	Exotic
12	IT12B01P02	IT12B01P02T07	Narra	5	4.2	2292	10	7.3	Survival	4.19	Edge	2	Limestone	Shade-intolerant	Native
12	IT12B01P02	IT12B01P02T07	Narra	5	4.3	2037	12	8.5	Harvested	7.65	Edge	2	Limestone	Shade-intolerant	Native
12	IT12B01P02	IT12B01P02T08	Teak	5	4.2	2292	10	17.5	Survival	24.05	Edge	2	Limestone	Shade-intolerant	Exotic
12	IT12B01P02	IT12B01P02T08	Teak	5	4.3	2037	12	21.2	Survival	56.75	Edge	2	Limestone	Shade-intolerant	Exotic
12	IT12B01P02	IT12B01P02T09	Kalumpit	5	4.2	2292	10	11.2	Survival	9.85	Edge	2	Limestone	Shade-intolerant	Native
12	IT12B01P02	IT12B01P02T09	Kalumpit	5	4.3	2037	12	13.6	Survival	23.29	Edge	2	Limestone	Shade-intolerant	Native
12	IT12B01P02	IT12B01P02T10	Mahogany	5	4.2	2292	10	19.3	Survival	29.26	Edge	2	Limestone	Shade-intolerant	Exotic
12	IT12B01P02	IT12B01P02T10	Mahogany	5	4.3	2037	12	23	Survival	61.14	Edge	2	Limestone	Shade-intolerant	Exotic
12	IT12B01P02	IT12B01P02T11	Mt. Agoho	5	4.2	2292	10	10	Survival	7.85	Edge	2	Limestone	Shade-intolerant	Native
12	IT12B01P02	IT12B01P02T11	Mt. Agoho	5	4.3	2037	12	11.1	Survival	8.92	Edge	2	Limestone	Shade-intolerant	Native
12	IT12B01P02	IT12B01P02T12	Mahogany	5	4.2	2292	10	11	Survival	9.5	Edge	2	Limestone	Shade-intolerant	Exotic
12	IT12B01P02	IT12B01P02T12	Mahogany	5	4.3	2037	12	13	Survival	18.39	Edge	2	Limestone	Shade-intolerant	Exotic
12	IT12B01P02	IT12B01P02T13	Teak	5	4.2	2292	10	17.2	Survival	23.24	Edge	2	Limestone	Shade-intolerant	Exotic
12	IT12B01P02	IT12B01P02T13	Teak	5	4.3	2037	12	17.7	Survival	6.38	Edge	2	Limestone	Shade-intolerant	Exotic
12	IT12B01P02	IT12B01P02T14	Teak	5	4.2	2292	10	6	Dead	2.83	Edge	2	Limestone	Shade-intolerant	Exotic
12	IT12B01P02	IT12B01P02T15	Teak	5	4.2	2292	10	11.4	Survival	10.21	Edge	2	Limestone	Shade-intolerant	Exotic
12	IT12B01P02	IT12B01P02T15	Teak	5	4.3	2037	12	11.8	Survival	3.44	Edge	2	Limestone	Shade-intolerant	Exotic
12	IT12B01P02	IT12B01P02T16	Mahogany	5	4.2	2292	10	17.7	Survival	24.61	Edge	2	Limestone	Shade-intolerant	Exotic
12	IT12B01P02	IT12B01P02T16	Mahogany	5	4.3	2037	12	19.7	Survival	29.92	Edge	2	Limestone	Shade-intolerant	Exotic
12	IT12B01P02	IT12B01P02T17	Mahogany	5	4.2	2292	10	9	Survival	6.36	Edge	2	Limestone	Shade-intolerant	Exotic
12	IT12B01P02	IT12B01P02T17	Mahogany	5	4.3	2037	12	9.9	Survival	6.43	Edge	2	Limestone	Shade-intolerant	Exotic
12	IT12B01P02	IT12B01P02T18	Mt. Agoho	5	4.2	2292	10	8.3	Survival	5.41	Edge	2	Limestone	Shade-intolerant	Native
12	IT12B01P02	IT12B01P02T18	Mt. Agoho	5	4.3	2037	12	8.7	Survival	2.82	Edge	2	Limestone	Shade-intolerant	Native
14	IT14B01P01	IT14B01P01T01	Mahogany	3	2.4	1783	10	17	Survival	22.7	Center	5	Volcanic	Shade-intolerant	Exotic
14	IT14B01P01	IT14B01P01T01	Mahogany	3	2.4	1783	12	20.5	Survival	51.02	Center	5	Volcanic	Shade-intolerant	Exotic
14	IT14B01P01	IT14B01P01T02	Mahogany	3	2.4	1783	10	16.1	Survival	20.36	Center	5	Volcanic	Shade-intolerant	Exotic
14	IT14B01P01	IT14B01P01T02	Mahogany	3	2.4	1783	12	19.7	Survival	51.16	Center	5	Volcanic	Shade-intolerant	Exotic
14	IT14B01P01	IT14B01P01T03	Mahogany	3	2.4	1783	10	12.3	Survival	11.88	Center	5	Volcanic	Shade-intolerant	Exotic
14	IT14B01P01	IT14B01P01T03	Mahogany	3	2.4	1783	12	15.8	Survival	38.48	Center	5	Volcanic	Shade-intolerant	Exotic
14	IT14B01P01	IT14B01P01T04	Nangka	3	2.4	1783	10	14	Survival	15.39	Center	5	Volcanic	Shade-intolerant	Exotic
14	IT14B01P01	IT14B01P01T04	Nangka	3	2.4	1783	12	14.5	Harvested	5.4	Center	5	Volcanic	Shade-intolerant	Exotic
14	IT14B01P01	IT14B01P01T05	Nangka	3	2.4	1783	10	13	Survival	13.27	Center	5	Volcanic	Shade-intolerant	Exotic
14	IT14B01P01	IT14B01P01T05	Nangka	3	2.4	1783	12	13.4	Harvested	3.82	Center	5	Volcanic	Shade-intolerant	Exotic
14	IT14B01P01	IT14B01P01T06	Mahogany	3	2.4	1783	10	12.2	Survival	11.69	Center	5	Volcanic	Shade-intolerant	Exotic
14	IT14B01P01	IT14B01P01T06	Mahogany	3	2.4	1783	12	15	Survival	29.44	Center	5	Volcanic	Shade-intolerant	Exotic
14	IT14B01P01	IT14B01P01T07	Mahogany	3	2.4	1783	10	8	Survival	5.03	Center	5	Volcanic	Shade-intolerant	Exotic
14	IT14B01P01	IT14B01P01T07	Mahogany	3	2.4	1783	12	8.8	Harvested	5.62	Center	5	Volcanic	Shade-intolerant	Exotic
14	IT14B01P01	IT14B01P01T08	Mahogany	3	2.4	1783	10	13.2	Survival	13.68	Center	5	Volcanic	Shade-intolerant	Exotic
14	IT14B01P01	IT14B01P01T08	Mahogany	3	2.4	1783	12	15	Survival	19.47	Center	5	Volcanic	Shade-intolerant	Exotic
14	IT14B01P01	IT14B01P01T09	Dao	3	2.4	1783	10	7.5	Survival	4.42	Center	5	Volcanic	Shade-intolerant	Native
14	IT14B01P01	IT14B01P01T09	Dao	3	2.4	1783	12	9.2	Survival	11.37	Center	5	Volcanic	Shade-intolerant	Native
14	IT14B01P01	IT14B01P01T10	Mahogany	3	2.4	1783	10	8.2	Survival	5.28	Center	5	Volcanic	Shade-intolerant	Exotic
14	IT14B01P01	IT14B01P01T10	Mahogany	3	2.4	1783	12	11	Survival	21.23	Center	5	Volcanic	Shade-intolerant	Exotic
14	IT14B01P01	IT14B01P01T11	Nangka	3	2.4	1783	10	15.1	Survival	17.91	Center	5	Volcanic	Shade-intolerant	Exotic
14	IT14B01P01	IT14B01P01T11	Nangka	3	2.4	1783	12	15.8	Survival	7.95	Center	5	Volcanic	Shade-intolerant	Exotic
14	IT14B01P01	IT14B01P01T12	Nangka	3	2.4	1783	10	14.5	Survival	16.51	Center	5	Volcanic	Shade-intolerant	Exotic
14	IT14B01P01	IT14B01P01T12	Nangka	3	2.4	1783	12	14.9	Harvested	4.21	Center	5	Volcanic	Shade-intolerant	Exotic
14	IT14B01P01	IT14B01P01T13	Nangka	3	2.4	1783	10	16	Survival	20.11	Center	5	Volcanic	Shade-intolerant	Exotic
14	IT14B01P01	IT14B01P01T13	Nangka	3	2.4	1783	12	16.7	Survival	8.72	Center	5	Volcanic	Shade-intolerant	Exotic
14	IT14B01P01	IT14B01P01T14	Mahogany	3	2.4	1783	10	5.8	Survival	2.64	Center	5	Volcanic	Shade-intolerant	Exotic
14	IT14B01P01	IT14B01P01T14	Mahogany	3	2.4	1783	12	6	Survival	1.15	Center	5	Volcanic	Shade-intolerant	Exotic
14	IT14B01P02	IT14B01P02T01	Mahogany	6	4.8	1528	10	7.6	Survival	4.54	Edge	1	Volcanic	Shade-intolerant	Exotic
14	IT14B01P02	IT14B01P02T01	Mahogany	6	4.8	1528	12	9.4	Survival	11.94	Edge	1	Volcanic	Shade-intolerant	Exotic
14	IT14B01P02	IT14B01P02T02	Mahogany	6	4.8	1528	10	7.4	Survival	4.3	Edge	1	Volcanic	Shade-intolerant	Exotic
14	IT14B01P02	IT14B01P02T02	Mahogany	6	4.8	1528	12	9.7	Survival	15.51	Edge	1	Volcanic	Shade-intolerant	Exotic
14	IT14B01P02	IT14B01P02T03	Nangka	6	4.8	1528	10	6.6	Survival	3.42	Edge	1	Volcanic	Shade-intolerant	Exotic
14	IT14B01P02	IT14B01P02T03	Nangka	6	4.8	1528	12	6.7	Harvested	0.78	Edge	1	Volcanic	Shade-intolerant	Exotic
14	IT14B01P02	IT14B01P02T05	Gmelina	6	4.8	1528	10	19.6	Survival	30.17	Edge	1	Volcanic	Shade-intolerant	Exotic
14	IT14B01P02	IT14B01P02T05	Gmelina	6	4.8	1528	12	20.4	Survival	12.12	Edge	1	Volcanic	Shade-intolerant	Exotic
14	IT14B01P02	IT14B01P02T06	Gmelina	6	4.8	1528	10	26.5	Survival	55.15	Edge	1	Volcanic	Shade-intolerant	Exotic
14	IT14B01P02	IT14B01P02T06	Gmelina	6	4.8	1528	12	27.5	Survival	20.56	Edge	1	Volcanic	Shade-intolerant	Exotic
14	IT14B01P02	IT14B01P02T07	Gmelina	6	4.8	1528	10	18.3	Survival	26.3	Edge	1	Volcanic	Shade-intolerant	Exotic
14	IT14B01P02	IT14B01P02T07	Gmelina	6	4.8	1528	12	18.8	Survival	6.99	Edge	1	Volcanic	Shade-intolerant	Exotic
14	IT14B01P02	IT14B01P02T08	Gmelina	6	4.8	1528	10	22.4	Survival	39.41	Edge	1	Volcanic	Shade-intolerant	Exotic
14	IT14B01P02	IT14B01P02T08	Gmelina	6	4.8	1528	12	22.9	Survival	9.22	Edge	1	Volcanic	Shade-intolerant	Exotic
14	IT14B01P02	IT14B01P02T09	Mahogany	6	4.8	1528	10	9.1	Survival	6.5	Edge	1	Volcanic	Shade-intolerant	Exotic
14	IT14B01P02	IT14B01P02T09	Mahogany	6	4.8	1528	12	11.1	Survival	15.67	Edge	1	Volcanic	Shade-intolerant	Exotic
14	IT14B01P02	IT14B01P02T10	Mahogany	6	4.8	1528	10	10.2	Survival	8.17	Edge	1	Volcanic	Shade-intolerant	Exotic
14	IT14B01P02	IT14B01P02T10	Mahogany	6	4.8	1528	12	12.1	Survival	16.6	Edge	1	Volcanic	Shade-intolerant	Exotic
14	IT14B01P02	IT14B01P02T12	Santol	6	4.8	1528	10	16.6	Survival	21.64	Edge	1	Volcanic	Shade-intolerant	Native
14	IT14B01P02	IT14B01P02T12	Santol	6	4.8	1528	12	18.3	Survival	23.8	Edge	1	Volcanic	Shade-intolerant	Native
15	IT15B01P01	IT15B01P01T01	Kalumpit	5	4.2	1528	9	7	Survival	4.28	Center	1	Volcanic	Shade-intolerant	Native
15	IT15B01P01	IT15B01P01T01	Kalumpit	5	4.3	1401	11	7.2	Harvested	1.08	Center	1	Volcanic	Shade-intolerant	Native
15	IT15B01P01	IT15B01P01T03	Bagalunga	5	4.2	1528	9	15.9	Survival	22.06	Center	1	Volcanic	Shade-intolerant	Native
15	IT15B01P01	IT15B01P01T03	Bagalunga	5	4.3	1401	11	16.4	Harvested	6.25	Center	1	Volcanic	Shade-intolerant	Native
15	IT15B01P01	IT15B01P01T04	Dao	5	4.2	1528	9	15.1	Survival	19.9	Center	1	Volcanic	Shade-intolerant	Native
15	IT15B01P01	IT15B01P01T04	Dao	5	4.3	1401	11	18.1	Survival	39.73	Center	1	Volcanic	Shade-intolerant	Native
15	IT15B01P01	IT15B01P01T05	Bagalunga	5	4.2	1528	9	27.1	Survival	64.09	Center	1	Volcanic	Shade-intolerant	Native
15	IT15B01P01	IT15B01P01T05	Bagalunga	5	4.3	1401	11	29.4	Dead	51.3	Center	1	Volcanic	Shade-intolerant	Native
15	IT15B01P01	IT15B01P01T06	Kalumpit	5	4.2	1528	9	13.9	Survival	16.86	Center	1	Volcanic	Shade-intolerant	Native
15	IT15B01P01	IT15B01P01T06	Kalumpit	5	4.3	1401	11	20.7	Survival	91.72	Center	1	Volcanic	Shade-intolerant	Native
15	IT15B01P01	IT15B01P01T07	Mahogany	5	4.2	1528	9	20.2	Survival	35.61	Center	1	Volcanic	Shade-intolerant	Exotic
15	IT15B01P01	IT15B01P01T07	Mahogany	5	4.3	1401	11	24	Survival	65.97	Center	1	Volcanic	Shade-intolerant	Exotic
15	IT15B01P01	IT15B01P01T08	Mahogany	5	4.2	1528	9	13.5	Survival	15.9	Center	1	Volcanic	Shade-intolerant	Exotic
15	IT15B01P01	IT15B01P01T08	Mahogany	5	4.3	1401	11	15.8	Survival	26.32	Center	1	Volcanic	Shade-intolerant	Exotic
15	IT15B01P01	IT15B01P01T09	Bagalunga	5	4.2	1528	9	21.3	Survival	39.59	Center	1	Volcanic	Shade-intolerant	Native
15	IT15B01P01	IT15B01P01T09	Bagalunga	5	4.3	1401	11	22.3	Harvested	16.8	Center	1	Volcanic	Shade-intolerant	Native
15	IT15B01P01	IT15B01P01T10	Bagalunga	5	4.2	1528	9	23.5	Survival	48.19	Center	1	Volcanic	Shade-intolerant	Native
15	IT15B01P01	IT15B01P01T10	Bagalunga	5	4.3	1401	11	27	Survival	69.93	Center	1	Volcanic	Shade-intolerant	Native
15	IT15B01P01	IT15B01P01T11	Mahogany	5	4.2	1528	9	15.7	Survival	21.51	Center	1	Volcanic	Shade-intolerant	Exotic
15	IT15B01P01	IT15B01P01T11	Mahogany	5	4.3	1401	11	19	Survival	45.49	Center	1	Volcanic	Shade-intolerant	Exotic
15	IT15B01P01	IT15B01P01T12	Bagalunga	5	4.2	1528	9	8	Dead	5.59	Center	1	Volcanic	Shade-intolerant	Native
15	IT15B01P02	IT15B01P02T01	Narra	6	5.1	1528	9	6.5	Harvested	3.69	Edge	1	Volcanic	Shade-intolerant	Native
15	IT15B01P02	IT15B01P02T02	Mahogany	6	5.1	1528	9	24	Survival	50.27	Edge	1	Volcanic	Shade-intolerant	Exotic
15	IT15B01P02	IT15B01P02T02	Mahogany	4	3.6	1146	11	27.9	Survival	78.44	Edge	1	Volcanic	Shade-intolerant	Exotic
15	IT15B01P02	IT15B01P02T03	Kalumpit	6	5.1	1528	9	10	Survival	8.73	Edge	1	Volcanic	Shade-intolerant	Native
15	IT15B01P02	IT15B01P02T03	Kalumpit	4	3.6	1146	11	10.2	Survival	1.47	Edge	1	Volcanic	Shade-intolerant	Native
15	IT15B01P02	IT15B01P02T04	Kalumpit	6	5.1	1528	9	31.5	Survival	86.59	Edge	1	Volcanic	Shade-intolerant	Native
15	IT15B01P02	IT15B01P02T04	Kalumpit	4	3.6	1146	11	41	Harvested	271.44	Edge	1	Volcanic	Shade-intolerant	Native
15	IT15B01P02	IT15B01P02T05	Kalumpit	6	5.1	1528	9	30.7	Survival	82.25	Edge	1	Volcanic	Shade-intolerant	Native
15	IT15B01P02	IT15B01P02T05	Kalumpit	4	3.6	1146	11	34.4	Survival	94.84	Edge	1	Volcanic	Shade-intolerant	Native
15	IT15B01P02	IT15B01P02T06	Antipolo	6	5.1	1528	9	5.9	Dead	3.04	Edge	1	Volcanic	Shade-intolerant	Native
15	IT15B01P02	IT15B01P02T07	Kalumpit	6	5.1	1528	9	29.1	Survival	73.9	Edge	1	Volcanic	Shade-intolerant	Native
15	IT15B01P02	IT15B01P02T07	Kalumpit	4	3.6	1146	11	36.6	Survival	193.66	Edge	1	Volcanic	Shade-intolerant	Native
15	IT15B01P02	IT15B01P02T08	Molave	6	5.1	1528	9	14	Survival	17.1	Edge	1	Volcanic	Shade-intolerant	Native
15	IT15B01P02	IT15B01P02T08	Molave	4	3.6	1146	11	15.6	Harvested	18.17	Edge	1	Volcanic	Shade-intolerant	Native
15	IT15B01P02	IT15B01P02T09	Molave	6	5.1	1528	9	5.7	Survival	2.84	Edge	1	Volcanic	Shade-intolerant	Native
15	IT15B01P02	IT15B01P02T09	Molave	4	3.6	1146	11	6.5	Survival	3.8	Edge	1	Volcanic	Shade-intolerant	Native
15	IT15B01P02	IT15B01P02T10	Molave	6	5.1	1528	9	13.6	Survival	16.14	Edge	1	Volcanic	Shade-intolerant	Native
15	IT15B01P02	IT15B01P02T10	Molave	4	3.6	1146	11	14.7	Survival	12.29	Edge	1	Volcanic	Shade-intolerant	Native
15	IT15B01P02	IT15B01P02T11	Narra	6	5.1	1528	9	5.8	Survival	2.94	Edge	1	Volcanic	Shade-intolerant	Native
15	IT15B01P02	IT15B01P02T11	Narra	4	3.6	1146	11	6.7	Survival	4.34	Edge	1	Volcanic	Shade-intolerant	Native
15	IT15B01P02	IT15B01P02T12	Narra	6	5.1	1528	9	5.6	Survival	2.74	Edge	1	Volcanic	Shade-intolerant	Native
15	IT15B01P02	IT15B01P02T12	Narra	4	3.6	1146	11	6.7	Survival	5.23	Edge	1	Volcanic	Shade-intolerant	Native
16	IT16B01P01	IT16B01P01T01	Kalumpit	4	3.5	2037	9	21.5	Harvested	40.34	Center	5	Volcanic	Shade-intolerant	Native
16	IT16B01P01	IT16B01P01T02	Mahogany	4	3.5	2037	9	7.9	Survival	5.45	Center	5	Volcanic	Shade-intolerant	Exotic
16	IT16B01P01	IT16B01P01T02	Mahogany	4	3.5	1146	11	9.1	Survival	8.27	Center	5	Volcanic	Shade-intolerant	Exotic
16	IT16B01P01	IT16B01P01T03	Dao	4	3.5	2037	9	16.8	Survival	24.63	Center	5	Volcanic	Shade-intolerant	Native
16	IT16B01P01	IT16B01P01T03	Dao	4	3.5	1146	11	17.5	Survival	9.96	Center	5	Volcanic	Shade-intolerant	Native
16	IT16B01P01	IT16B01P01T04	Dao	4	3.5	2037	9	27.8	Survival	67.44	Center	5	Volcanic	Shade-intolerant	Native
16	IT16B01P01	IT16B01P01T04	Dao	4	3.5	1146	11	31.2	Survival	79.42	Center	5	Volcanic	Shade-intolerant	Native
16	IT16B01P01	IT16B01P01T05	Kalumpit	4	3.5	2037	9	14	Survival	17.1	Center	5	Volcanic	Shade-intolerant	Native
16	IT16B01P01	IT16B01P01T05	Kalumpit	4	3.5	1146	11	14.5	Survival	5.04	Center	5	Volcanic	Shade-intolerant	Native
16	IT16B01P01	IT16B01P01T06	Mahogany	4	3.5	2037	9	6.6	Survival	3.8	Center	5	Volcanic	Shade-intolerant	Exotic
16	IT16B01P01	IT16B01P01T06	Mahogany	4	3.5	1146	11	7	Survival	2.15	Center	5	Volcanic	Shade-intolerant	Exotic
16	IT16B01P01	IT16B01P01T08	Mahogany	4	3.5	2037	9	13.3	Survival	15.44	Center	5	Volcanic	Shade-intolerant	Exotic
16	IT16B01P01	IT16B01P01T08	Mahogany	4	3.5	1146	11	14.8	Survival	16.57	Center	5	Volcanic	Shade-intolerant	Exotic
16	IT16B01P01	IT16B01P01T09	Dao	4	3.5	2037	9	26.6	Survival	61.75	Center	5	Volcanic	Shade-intolerant	Native
16	IT16B01P01	IT16B01P01T09	Dao	4	3.5	1146	11	26.9	Survival	6.24	Center	5	Volcanic	Shade-intolerant	Native
16	IT16B01P01	IT16B01P01T10	Mahogany	4	3.5	2037	9	7.5	Survival	4.91	Center	5	Volcanic	Shade-intolerant	Exotic
16	IT16B01P01	IT16B01P01T10	Mahogany	4	3.5	1146	11	9.7	Survival	15.17	Center	5	Volcanic	Shade-intolerant	Exotic
16	IT16B01P01	IT16B01P01T11	Mahogany	4	3.5	2037	9	5.1	Survival	2.27	Center	5	Volcanic	Shade-intolerant	Exotic
16	IT16B01P01	IT16B01P01T11	Mahogany	4	3.5	1146	11	6.4	Survival	5.7	Center	5	Volcanic	Shade-intolerant	Exotic
16	IT16B01P01	IT16B01P01T12	Dao	4	3.5	2037	9	14.3	Survival	17.85	Center	5	Volcanic	Shade-intolerant	Native
16	IT16B01P01	IT16B01P01T12	Dao	4	3.5	1146	11	14.5	Survival	2.43	Center	5	Volcanic	Shade-intolerant	Native
16	IT16B01P01	IT16B01P01T13	Kalumpit	4	3.5	2037	9	22.5	Survival	44.18	Center	5	Volcanic	Shade-intolerant	Native
16	IT16B01P01	IT16B01P01T13	Kalumpit	4	3.5	1146	11	25.2	Survival	50.15	Center	5	Volcanic	Shade-intolerant	Native
16	IT16B01P01	IT16B01P01T14	Kalumpit	4	3.5	2037	9	23.1	Harvested	46.57	Center	5	Volcanic	Shade-intolerant	Native
16	IT16B01P01	IT16B01P01T15	Kalumpit	4	3.5	2037	9	30.6	Survival	81.71	Center	5	Volcanic	Shade-intolerant	Native
16	IT16B01P01	IT16B01P01T15	Kalumpit	4	3.5	1146	11	36.1	Harvested	143.96	Center	5	Volcanic	Shade-intolerant	Native
16	IT16B01P01	IT16B01P01T16	Dao	4	3.5	2037	9	11.3	Survival	11.14	Center	5	Volcanic	Shade-intolerant	Native
16	IT16B01P01	IT16B01P01T16	Dao	4	3.5	1146	11	12	Survival	6.71	Center	5	Volcanic	Shade-intolerant	Native
16	IT16B01P02	IT16B01P02T01	Dao	4	3.5	1528	9	16.8	Survival	24.63	Edge	5	Volcanic	Shade-intolerant	Native
16	IT16B01P02	IT16B01P02T01	Dao	4	3.5	1528	11	17.7	Survival	12.17	Edge	5	Volcanic	Shade-intolerant	Native
16	IT16B01P02	IT16B01P02T02	Dao	4	3.5	1528	9	19.5	Survival	33.18	Edge	5	Volcanic	Shade-intolerant	Native
16	IT16B01P02	IT16B01P02T02	Dao	4	3.5	1528	11	21.7	Survival	35.2	Edge	5	Volcanic	Shade-intolerant	Native
16	IT16B01P02	IT16B01P02T03	Dao	4	3.5	1528	9	16.8	Survival	24.63	Edge	5	Volcanic	Shade-intolerant	Native
16	IT16B01P02	IT16B01P02T03	Dao	4	3.5	1528	11	18	Survival	16.63	Edge	5	Volcanic	Shade-intolerant	Native
16	IT16B01P02	IT16B01P02T04	Kalumpit	4	3.5	1528	9	17.7	Survival	27.34	Edge	5	Volcanic	Shade-intolerant	Native
16	IT16B01P02	IT16B01P02T04	Kalumpit	4	3.5	1528	11	18.3	Survival	8.98	Edge	5	Volcanic	Shade-intolerant	Native
16	IT16B01P02	IT16B01P02T05	Mahogany	4	3.5	1528	9	14.3	Survival	17.85	Edge	5	Volcanic	Shade-intolerant	Exotic
16	IT16B01P02	IT16B01P02T05	Mahogany	4	3.5	1528	11	14.9	Survival	6.84	Edge	5	Volcanic	Shade-intolerant	Exotic
16	IT16B01P02	IT16B01P02T06	Mahogany	4	3.5	1528	9	7.7	Survival	5.17	Edge	5	Volcanic	Shade-intolerant	Exotic
16	IT16B01P02	IT16B01P02T06	Mahogany	4	3.5	1528	11	8.9	Survival	7.91	Edge	5	Volcanic	Shade-intolerant	Exotic
16	IT16B01P02	IT16B01P02T07	Mahogany	4	3.5	1528	9	7.5	Survival	4.91	Edge	5	Volcanic	Shade-intolerant	Exotic
16	IT16B01P02	IT16B01P02T07	Mahogany	4	3.5	1528	11	9	Survival	9.55	Edge	5	Volcanic	Shade-intolerant	Exotic
16	IT16B01P02	IT16B01P02T08	Mahogany	4	3.5	1528	9	5.3	Survival	2.45	Edge	5	Volcanic	Shade-intolerant	Exotic
16	IT16B01P02	IT16B01P02T08	Mahogany	4	3.5	1528	11	6.1	Survival	3.48	Edge	5	Volcanic	Shade-intolerant	Exotic
16	IT16B01P02	IT16B01P02T09	Kalumpit	4	3.5	1528	9	15	Survival	19.63	Edge	5	Volcanic	Shade-intolerant	Native
16	IT16B01P02	IT16B01P02T09	Kalumpit	4	3.5	1528	11	17.2	Survival	27.67	Edge	5	Volcanic	Shade-intolerant	Native
16	IT16B01P02	IT16B01P02T10	Kalumpit	4	3.5	1528	9	29.6	Survival	76.46	Edge	5	Volcanic	Shade-intolerant	Native
16	IT16B01P02	IT16B01P02T10	Kalumpit	4	3.5	1528	11	34.9	Harvested	134.75	Edge	5	Volcanic	Shade-intolerant	Native
16	IT16B01P02	IT16B01P02T11	Molave	4	3.5	1528	9	9.6	Survival	8.04	Edge	5	Volcanic	Shade-intolerant	Native
16	IT16B01P02	IT16B01P02T11	Molave	4	3.5	1528	11	9.9	Survival	2.29	Edge	5	Volcanic	Shade-intolerant	Native
16	IT16B01P02	IT16B01P02T12	Mahogany	4	3.5	1528	9	10.1	Survival	8.9	Edge	5	Volcanic	Shade-intolerant	Exotic
16	IT16B01P02	IT16B01P02T12	Mahogany	4	3.5	1528	11	13.8	Survival	35.23	Edge	5	Volcanic	Shade-intolerant	Exotic
17	IT17B01P01	IT17B01P01T01	Mahogany	3	2.6	1146	7	14	Survival	21.99	Center	3	Volcanic	Shade-intolerant	Exotic
17	IT17B01P01	IT17B01P01T01	Mahogany	4	3.2	1273	9	18.5	Harvested	56.88	Center	3	Volcanic	Shade-intolerant	Exotic
17	IT17B01P01	IT17B01P01T02	Molave	3	2.6	1146	7	7.5	Survival	6.31	Center	3	Volcanic	Shade-intolerant	Native
17	IT17B01P01	IT17B01P01T02	Molave	4	3.2	1273	9	8.5	Harvested	6.28	Center	3	Volcanic	Shade-intolerant	Native
17	IT17B01P01	IT17B01P01T03	Molave	3	2.6	1146	7	15.8	Survival	28.01	Center	3	Volcanic	Shade-intolerant	Native
17	IT17B01P01	IT17B01P01T03	Molave	4	3.2	1273	9	16.3	Harvested	5.86	Center	3	Volcanic	Shade-intolerant	Native
17	IT17B01P01	IT17B01P01T04	Molave	3	2.6	1146	7	12.6	Survival	17.81	Center	3	Volcanic	Shade-intolerant	Native
17	IT17B01P01	IT17B01P01T04	Molave	4	3.2	1273	9	13.9	Harvested	13.99	Center	3	Volcanic	Shade-intolerant	Native
17	IT17B01P01	IT17B01P01T05	Dao	3	2.6	1146	7	7.4	Survival	6.14	Center	3	Volcanic	Shade-intolerant	Native
17	IT17B01P01	IT17B01P01T05	Dao	4	3.2	1273	9	9.6	Harvested	14.78	Center	3	Volcanic	Shade-intolerant	Native
17	IT17B01P01	IT17B01P01T06	Molave	3	2.6	1146	7	14.5	Survival	23.59	Center	3	Volcanic	Shade-intolerant	Native
17	IT17B01P01	IT17B01P01T06	Molave	4	3.2	1273	9	15.6	Harvested	12.97	Center	3	Volcanic	Shade-intolerant	Native
17	IT17B01P01	IT17B01P01T07	Molave	3	2.6	1146	7	8.2	Survival	7.54	Center	3	Volcanic	Shade-intolerant	Native
17	IT17B01P01	IT17B01P01T07	Molave	4	3.2	1273	9	10.5	Harvested	16.92	Center	3	Volcanic	Shade-intolerant	Native
17	IT17B01P01	IT17B01P01T08	Mahogany	3	2.6	1146	7	13	Survival	18.96	Center	3	Volcanic	Shade-intolerant	Exotic
17	IT17B01P01	IT17B01P01T08	Mahogany	4	3.2	1273	9	17.5	Harvested	53.99	Center	3	Volcanic	Shade-intolerant	Exotic
17	IT17B01P01	IT17B01P01T09	Mahogany	3	2.6	1146	7	14.8	Survival	24.58	Center	3	Volcanic	Shade-intolerant	Exotic
17	IT17B01P01	IT17B01P01T09	Mahogany	4	3.2	1273	9	20.7	Harvested	82.61	Center	3	Volcanic	Shade-intolerant	Exotic
19	IT19B01P01	IT19B01P01T01	Ipil-Ipil	2	1.4	1146	6	26.1	Survival	89.17	Center	1	Volcanic	Shade-intolerant	Exotic
19	IT19B01P01	IT19B01P01T01	Ipil-Ipil	2	1.4	1146	8	27.7	Harvested	33.65	Center	1	Volcanic	Shade-intolerant	Exotic
19	IT19B01P01	IT19B01P01T02	Kalumpit	2	1.4	1146	6	9	Survival	10.6	Center	1	Volcanic	Shade-intolerant	Native
19	IT19B01P01	IT19B01P01T02	Kalumpit	2	1.4	1146	8	11.5	Survival	19.76	Center	1	Volcanic	Shade-intolerant	Native
19	IT19B01P01	IT19B01P01T03	Kalumpit	2	1.4	1146	6	19	Survival	47.25	Center	1	Volcanic	Shade-intolerant	Native
19	IT19B01P01	IT19B01P01T03	Kalumpit	2	1.4	1146	8	24.2	Survival	88.06	Center	1	Volcanic	Shade-intolerant	Native
19	IT19B01P01	IT19B01P01T04	Kalumpit	2	1.4	1146	6	14.8	Survival	28.67	Center	1	Volcanic	Shade-intolerant	Native
19	IT19B01P01	IT19B01P01T04	Kalumpit	2	1.4	1146	8	16.9	Survival	25.75	Center	1	Volcanic	Shade-intolerant	Native
19	IT19B01P01	IT19B01P01T05	Kalumpit	2	1.4	1146	6	12.9	Survival	21.78	Center	1	Volcanic	Shade-intolerant	Native
19	IT19B01P01	IT19B01P01T05	Kalumpit	2	1.4	1146	8	17.6	Harvested	56.33	Center	1	Volcanic	Shade-intolerant	Native
19	IT19B01P01	IT19B01P01T06	Kalumpit	2	1.4	1146	6	6.6	Survival	5.7	Center	1	Volcanic	Shade-intolerant	Native
19	IT19B01P01	IT19B01P01T06	Kalumpit	2	1.4	1146	8	15	Survival	70.79	Center	1	Volcanic	Shade-intolerant	Native
19	IT19B01P01	IT19B01P01T07	Kalumpit	2	1.4	1146	6	12.6	Survival	20.78	Center	1	Volcanic	Shade-intolerant	Native
19	IT19B01P01	IT19B01P01T07	Kalumpit	2	1.4	1146	8	14.6	Survival	21.85	Center	1	Volcanic	Shade-intolerant	Native
19	IT19B01P01	IT19B01P01T08	Kalumpit	2	1.4	1146	6	7.7	Survival	7.76	Center	1	Volcanic	Shade-intolerant	Native
19	IT19B01P01	IT19B01P01T08	Kalumpit	2	1.4	1146	8	9.9	Survival	14.95	Center	1	Volcanic	Shade-intolerant	Native
19	IT19B01P01	IT19B01P01T09	Kalumpit	2	1.4	1146	6	8.6	Survival	9.68	Center	1	Volcanic	Shade-intolerant	Native
19	IT19B01P01	IT19B01P01T09	Kalumpit	2	1.4	1146	8	9.5	Survival	6.77	Center	1	Volcanic	Shade-intolerant	Native
19	IT19B01P02	IT19B01P02T01	Kalumpit	2	1.4	1146	6	10	Survival	13.09	Edge	1	Volcanic	Shade-intolerant	Native
19	IT19B01P02	IT19B01P02T01	Kalumpit	2	1.4	1146	8	11.5	Harvested	12.3	Edge	1	Volcanic	Shade-intolerant	Native
19	IT19B01P02	IT19B01P02T02	Kalumpit	2	1.4	1146	6	16	Survival	33.51	Edge	1	Volcanic	Shade-intolerant	Native
19	IT19B01P02	IT19B01P02T02	Kalumpit	2	1.4	1146	8	18.1	Harvested	28.74	Edge	1	Volcanic	Shade-intolerant	Native
19	IT19B01P02	IT19B01P02T03	Kalumpit	2	1.4	1146	6	25.3	Survival	83.79	Edge	1	Volcanic	Shade-intolerant	Native
19	IT19B01P02	IT19B01P02T03	Kalumpit	2	1.4	1146	8	32.8	Harvested	170.76	Edge	1	Volcanic	Shade-intolerant	Native
19	IT19B01P02	IT19B01P02T04	Kalumpit	2	1.4	1146	6	8.9	Survival	10.37	Edge	1	Volcanic	Shade-intolerant	Native
19	IT19B01P02	IT19B01P02T04	Kalumpit	2	1.4	1146	8	10.8	Harvested	14.89	Edge	1	Volcanic	Shade-intolerant	Native
19	IT19B01P02	IT19B01P02T05	Kalumpit	2	1.4	1146	6	19.7	Survival	50.8	Edge	1	Volcanic	Shade-intolerant	Native
19	IT19B01P02	IT19B01P02T05	Kalumpit	2	1.4	1146	8	22.9	Harvested	53.86	Edge	1	Volcanic	Shade-intolerant	Native
19	IT19B01P02	IT19B01P02T06	Kalumpit	2	1.4	1146	6	22.5	Survival	66.27	Edge	1	Volcanic	Shade-intolerant	Native
19	IT19B01P02	IT19B01P02T06	Kalumpit	2	1.4	1146	8	27.4	Harvested	95.47	Edge	1	Volcanic	Shade-intolerant	Native
19	IT19B01P02	IT19B01P02T07	Kalumpit	2	1.4	1146	6	20.6	Survival	55.55	Edge	1	Volcanic	Shade-intolerant	Native
19	IT19B01P02	IT19B01P02T07	Kalumpit	2	1.4	1146	8	23.2	Harvested	45.39	Edge	1	Volcanic	Shade-intolerant	Native
19	IT19B01P02	IT19B01P02T08	Ipil-Ipil	2	1.4	1146	6	37.6	Survival	185.06	Edge	1	Volcanic	Shade-intolerant	Exotic
19	IT19B01P02	IT19B01P02T08	Ipil-Ipil	2	1.4	1146	8	43.6	Harvested	191.61	Edge	1	Volcanic	Shade-intolerant	Exotic
19	IT19B01P02	IT19B01P02T09	Kalumpit	2	1.4	1146	6	7.9	Survival	8.17	Edge	1	Volcanic	Shade-intolerant	Native
19	IT19B01P02	IT19B01P02T09	Kalumpit	2	1.4	1146	8	14	Harvested	52.52	Edge	1	Volcanic	Shade-intolerant	Native
22	IT22B01P01	IT22B01P01T01	Mt. Agoho	4	3.5	1019	10	16.6	Harvested	21.64	Center	1	Volcanic	Shade-intolerant	Native
22	IT22B01P01	IT22B01P01T02	Santol	4	3.5	1019	10	9.5	Survival	7.09	Center	1	Volcanic	Shade-intolerant	Native
22	IT22B01P01	IT22B01P01T02	Santol	4	3.8	637	12	16.4	Survival	70.09	Center	1	Volcanic	Shade-intolerant	Native
22	IT22B01P01	IT22B01P01T03	Mt. Agoho	4	3.5	1019	10	17.6	Survival	24.33	Center	1	Volcanic	Shade-intolerant	Native
22	IT22B01P01	IT22B01P01T03	Mt. Agoho	4	3.8	637	12	22.9	Harvested	84.62	Center	1	Volcanic	Shade-intolerant	Native
22	IT22B01P01	IT22B01P01T04	Molave	4	3.5	1019	10	9.8	Dead	7.54	Center	1	Volcanic	Shade-intolerant	Native
22	IT22B01P01	IT22B01P01T05	Molave	4	3.5	1019	10	9.7	Survival	7.39	Center	1	Volcanic	Shade-intolerant	Native
22	IT22B01P01	IT22B01P01T05	Molave	4	3.8	637	12	12.7	Survival	26.71	Center	1	Volcanic	Shade-intolerant	Native
22	IT22B01P01	IT22B01P01T06	Rambutan	4	3.5	1019	9	11.1	Survival	10.75	Center	1	Volcanic	Shade-tolerant	Native
22	IT22B01P01	IT22B01P01T06	Rambutan	4	3.8	637	11	14.6	Survival	35.81	Center	1	Volcanic	Shade-tolerant	Native
22	IT22B01P01	IT22B01P01T07	Mt. Agoho	4	3.5	1019	10	15.6	Harvested	19.11	Center	1	Volcanic	Shade-intolerant	Native
22	IT22B01P01	IT22B01P01T08	Molave	4	3.5	1019	10	10	Survival	7.85	Center	1	Volcanic	Shade-intolerant	Native
22	IT22B01P01	IT22B01P01T08	Molave	4	3.8	637	12	13.3	Survival	30.58	Center	1	Volcanic	Shade-intolerant	Native
22	IT22B01P02	IT22B01P02T02	Molave	3	2.1	1019	10	10.2	Survival	8.17	Edge	1	Volcanic	Shade-intolerant	Native
22	IT22B01P02	IT22B01P02T02	Molave	2	1.5	891	12	13.7	Survival	32.71	Edge	1	Volcanic	Shade-intolerant	Native
22	IT22B01P02	IT22B01P02T03	Molave	3	2.1	1019	10	13.6	Survival	14.53	Edge	1	Volcanic	Shade-intolerant	Native
22	IT22B01P02	IT22B01P02T03	Molave	2	1.5	891	12	16.9	Survival	39.13	Edge	1	Volcanic	Shade-intolerant	Native
22	IT22B01P02	IT22B01P02T04	Molave	3	2.1	1019	10	8.1	Survival	5.15	Edge	1	Volcanic	Shade-intolerant	Native
22	IT22B01P02	IT22B01P02T04	Molave	2	1.5	891	12	10.8	Survival	20.23	Edge	1	Volcanic	Shade-intolerant	Native
22	IT22B01P02	IT22B01P02T05	Molave	3	2.1	1019	10	15.2	Survival	18.15	Edge	1	Volcanic	Shade-intolerant	Native
22	IT22B01P02	IT22B01P02T05	Molave	2	1.5	891	12	19.1	Survival	52.51	Edge	1	Volcanic	Shade-intolerant	Native
22	IT22B01P02	IT22B01P02T07	Molave	3	2.1	1019	10	9.5	Survival	7.09	Edge	1	Volcanic	Shade-intolerant	Native
22	IT22B01P02	IT22B01P02T07	Molave	2	1.5	891	12	10.5	Survival	7.89	Edge	1	Volcanic	Shade-intolerant	Native
22	IT22B01P02	IT22B01P02T08	Molave	3	2.1	1019	10	12.1	Survival	11.5	Edge	1	Volcanic	Shade-intolerant	Native
22	IT22B01P02	IT22B01P02T08	Molave	2	1.5	891	12	14.6	Survival	26.7	Edge	1	Volcanic	Shade-intolerant	Native
22	IT22B01P03	IT22B01P03T01	Mt. Agoho	4	2.7	382	10	12.8	Harvested	12.87	Edge	1	Volcanic	Shade-intolerant	Native
22	IT22B01P03	IT22B01P03T03	Molave	4	2.7	382	10	9.3	Survival	6.79	Edge	1	Volcanic	Shade-intolerant	Native
22	IT22B01P03	IT22B01P03T03	Molave	3	2.5	255	12	14.3	Survival	46.61	Edge	1	Volcanic	Shade-intolerant	Native
22	IT22B01P03	IT22B01P03T04	Mt. Agoho	4	2.7	382	10	16.3	Harvested	20.87	Edge	1	Volcanic	Shade-intolerant	Native
22	IT22B01P03	IT22B01P03T05	Mt. Agoho	4	2.7	382	10	19.7	Survival	30.48	Edge	1	Volcanic	Shade-intolerant	Native
22	IT22B01P03	IT22B01P03T05	Mt. Agoho	3	2.5	255	12	22.9	Harvested	53.86	Edge	1	Volcanic	Shade-intolerant	Native
22	IT22B01P03	IT22B01P03T06	Mt. Agoho	4	2.7	382	10	17	Survival	22.7	Edge	1	Volcanic	Shade-intolerant	Native
22	IT22B01P03	IT22B01P03T06	Mt. Agoho	3	2.5	255	12	20.1	Harvested	44.43	Edge	1	Volcanic	Shade-intolerant	Native
22	IT22B01P03	IT22B01P03T08	Mt. Agoho	4	2.7	382	10	16.1	Survival	20.36	Edge	1	Volcanic	Shade-intolerant	Native
22	IT22B01P03	IT22B01P03T08	Mt. Agoho	3	2.5	255	12	19.4	Harvested	46.26	Edge	1	Volcanic	Shade-intolerant	Native
22	IT22B01P03	IT22B01P03T09	Molave	4	2.7	382	10	7	Survival	3.85	Edge	1	Volcanic	Shade-intolerant	Native
22	IT22B01P03	IT22B01P03T09	Molave	3	2.5	255	12	11.1	Survival	29.5	Edge	1	Volcanic	Shade-intolerant	Native
22	IT22B01P03	IT22B01P03T10	Mt. Agoho	4	2.7	382	10	14.5	Harvested	16.51	Edge	1	Volcanic	Shade-intolerant	Native
22	IT22B01P03	IT22B01P03T11	Mt. Agoho	4	2.7	382	10	18.8	Survival	27.76	Edge	1	Volcanic	Shade-intolerant	Native
22	IT22B01P03	IT22B01P03T11	Mt. Agoho	3	2.5	255	12	22.9	Harvested	67.47	Edge	1	Volcanic	Shade-intolerant	Native
22	IT22B01P03	IT22B01P03T12	Mt. Agoho	4	2.7	382	10	18.7	Survival	27.46	Edge	1	Volcanic	Shade-intolerant	Native
22	IT22B01P03	IT22B01P03T12	Mt. Agoho	3	2.5	255	12	22.3	Harvested	57.64	Edge	1	Volcanic	Shade-intolerant	Native
22	IT22B01P04	IT22B01P04T01	Molave	6	5.5	1273	10	11.2	Survival	9.85	Edge	1	Volcanic	Shade-intolerant	Native
22	IT22B01P04	IT22B01P04T01	Molave	6	5.3	1146	12	14.8	Harvested	36.77	Edge	1	Volcanic	Shade-intolerant	Native
22	IT22B01P04	IT22B01P04T02	Lanipga	6	5.5	1273	10	11.9	Survival	11.12	Edge	1	Volcanic	Shade-tolerant	Exotic
22	IT22B01P04	IT22B01P04T02	Lanipga	6	5.3	1146	12	13.7	Survival	17.96	Edge	1	Volcanic	Shade-tolerant	Exotic
22	IT22B01P04	IT22B01P04T03	Dao	6	5.5	1273	10	12.6	Survival	12.47	Edge	1	Volcanic	Shade-intolerant	Native
22	IT22B01P04	IT22B01P04T03	Dao	6	5.3	1146	12	16.4	Survival	42.78	Edge	1	Volcanic	Shade-intolerant	Native
22	IT22B01P04	IT22B01P04T04	Bagtikan	6	5.5	1273	9	9.5	Survival	7.88	Edge	1	Volcanic	Shade-tolerant	Native
22	IT22B01P04	IT22B01P04T04	Bagtikan	6	5.3	1146	11	12.1	Survival	22.01	Edge	1	Volcanic	Shade-tolerant	Native
22	IT22B01P04	IT22B01P04T05	Kalumpit	6	5.5	1273	10	7	Harvested	3.85	Edge	1	Volcanic	Shade-intolerant	Native
22	IT22B01P04	IT22B01P04T06	Molave	6	5.5	1273	10	12.7	Survival	12.67	Edge	1	Volcanic	Shade-intolerant	Native
22	IT22B01P04	IT22B01P04T06	Molave	6	5.3	1146	12	16.1	Survival	38.54	Edge	1	Volcanic	Shade-intolerant	Native
22	IT22B01P04	IT22B01P04T07	White lauan	6	5.5	1273	9	10.8	Survival	10.18	Edge	1	Volcanic	Shade-tolerant	Native
22	IT22B01P04	IT22B01P04T07	White lauan	6	5.3	1146	11	13.2	Survival	22.72	Edge	1	Volcanic	Shade-tolerant	Native
22	IT22B01P04	IT22B01P04T08	Lanipga	6	5.5	1273	10	6.7	Survival	3.53	Edge	1	Volcanic	Shade-tolerant	Exotic
22	IT22B01P04	IT22B01P04T08	Lanipga	6	5.3	1146	12	9.4	Survival	17	Edge	1	Volcanic	Shade-tolerant	Exotic
22	IT22B01P04	IT22B01P04T09	Lanipga	6	5.5	1273	10	7.2	Survival	4.07	Edge	1	Volcanic	Shade-tolerant	Exotic
22	IT22B01P04	IT22B01P04T09	Lanipga	6	5.3	1146	12	8.1	Survival	5.52	Edge	1	Volcanic	Shade-tolerant	Exotic
22	IT22B01P04	IT22B01P04T10	Antipolo	6	5.5	1273	10	6.7	Survival	3.53	Edge	1	Volcanic	Shade-intolerant	Native
22	IT22B01P04	IT22B01P04T10	Antipolo	6	5.3	1146	12	8.1	Survival	7.84	Edge	1	Volcanic	Shade-intolerant	Native
22	IT22B01P05	IT22B01P05T01	Molave	3	2.7	891	10	5.6	Survival	2.46	Edge	1	Volcanic	Shade-intolerant	Native
22	IT22B01P05	IT22B01P05T01	Molave	3	2.7	891	12	8.6	Survival	16.69	Edge	1	Volcanic	Shade-intolerant	Native
22	IT22B01P05	IT22B01P05T02	Kalumpit	3	2.7	891	10	9.5	Survival	7.09	Edge	1	Volcanic	Shade-intolerant	Native
22	IT22B01P05	IT22B01P05T02	Kalumpit	3	2.7	891	12	12.4	Survival	25.08	Edge	1	Volcanic	Shade-intolerant	Native
22	IT22B01P05	IT22B01P05T03	Molave	3	2.7	891	10	16	Survival	20.11	Edge	1	Volcanic	Shade-intolerant	Native
22	IT22B01P05	IT22B01P05T03	Molave	3	2.7	891	12	19.7	Survival	52.42	Edge	1	Volcanic	Shade-intolerant	Native
22	IT22B01P05	IT22B01P05T04	Kalumpit	3	2.7	891	10	9	Survival	6.36	Edge	1	Volcanic	Shade-intolerant	Native
22	IT22B01P05	IT22B01P05T04	Kalumpit	3	2.7	891	12	11.8	Survival	22.66	Edge	1	Volcanic	Shade-intolerant	Native
22	IT22B01P05	IT22B01P05T05	Kalumpit	3	2.7	891	10	7.7	Survival	4.66	Edge	1	Volcanic	Shade-intolerant	Native
22	IT22B01P05	IT22B01P05T05	Kalumpit	3	2.7	891	12	11.8	Survival	31.19	Edge	1	Volcanic	Shade-intolerant	Native
22	IT22B01P05	IT22B01P05T06	Mt. Agoho	3	2.7	891	10	14.7	Survival	16.97	Edge	1	Volcanic	Shade-intolerant	Native
22	IT22B01P05	IT22B01P05T06	Mt. Agoho	3	2.7	891	12	18.1	Harvested	44.42	Edge	1	Volcanic	Shade-intolerant	Native
22	IT22B01P05	IT22B01P05T07	Molave	3	2.7	891	10	11.5	Survival	10.39	Edge	1	Volcanic	Shade-intolerant	Native
22	IT22B01P05	IT22B01P05T07	Molave	3	2.7	891	12	15.3	Survival	39.74	Edge	1	Volcanic	Shade-intolerant	Native
22	IT22B01P06	IT22B01P06T01	Mt. Agoho	3	2.6	891	10	14.3	Harvested	16.06	Center	1	Volcanic	Shade-intolerant	Native
22	IT22B01P06	IT22B01P06T02	Mt. Agoho	3	2.6	891	10	12.5	Harvested	12.27	Center	1	Volcanic	Shade-intolerant	Native
22	IT22B01P06	IT22B01P06T03	Mt. Agoho	3	2.6	891	10	10	Harvested	7.85	Center	1	Volcanic	Shade-intolerant	Native
22	IT22B01P06	IT22B01P06T04	Mahogany	3	2.6	891	10	15.5	Harvested	18.87	Center	1	Volcanic	Shade-intolerant	Exotic
22	IT22B01P06	IT22B01P06T05	Mt. Agoho	3	2.6	891	10	17.5	Harvested	24.05	Center	1	Volcanic	Shade-intolerant	Native
22	IT22B01P06	IT22B01P06T07	Mahogany	3	2.6	891	10	13.3	Harvested	13.89	Center	1	Volcanic	Shade-intolerant	Exotic
22	IT22B01P07	IT22B01P07T01	Kalumpit	5	4.5	1019	10	5.5	Survival	2.38	Edge	1	Volcanic	Shade-intolerant	Native
22	IT22B01P07	IT22B01P07T01	Kalumpit	3	2.6	891	12	6.7	Harvested	5.67	Edge	1	Volcanic	Shade-intolerant	Native
22	IT22B01P07	IT22B01P07T02	Molave	5	4.5	1019	10	11.2	Survival	9.85	Edge	1	Volcanic	Shade-intolerant	Native
22	IT22B01P07	IT22B01P07T02	Molave	3	2.6	891	12	15	Survival	38.63	Edge	1	Volcanic	Shade-intolerant	Native
22	IT22B01P07	IT22B01P07T03	Kalumpit	5	4.5	1019	10	14	Survival	15.39	Edge	1	Volcanic	Shade-intolerant	Native
22	IT22B01P07	IT22B01P07T03	Kalumpit	3	2.6	891	12	17.5	Harvested	43.39	Edge	1	Volcanic	Shade-intolerant	Native
22	IT22B01P07	IT22B01P07T04	Nangka	5	4.5	1019	10	8.5	Harvested	5.67	Edge	1	Volcanic	Shade-intolerant	Exotic
22	IT22B01P07	IT22B01P07T05	Lanipga	5	4.5	1019	10	8.3	Survival	5.41	Edge	1	Volcanic	Shade-tolerant	Exotic
22	IT22B01P07	IT22B01P07T05	Lanipga	3	2.6	891	12	11.1	Survival	21.69	Edge	1	Volcanic	Shade-tolerant	Exotic
22	IT22B01P07	IT22B01P07T06	Mt. Agoho	5	4.5	1019	10	9.3	Harvested	6.79	Edge	1	Volcanic	Shade-intolerant	Native
22	IT22B01P07	IT22B01P07T07	Kalumpit	5	4.5	1019	10	15.2	Survival	18.15	Edge	1	Volcanic	Shade-intolerant	Native
22	IT22B01P07	IT22B01P07T07	Kalumpit	3	2.6	891	12	21	Harvested	82.59	Edge	1	Volcanic	Shade-intolerant	Native
22	IT22B01P07	IT22B01P07T08	Lanipga	5	4.5	1019	10	12.5	Survival	12.27	Edge	1	Volcanic	Shade-tolerant	Exotic
22	IT22B01P07	IT22B01P07T08	Lanipga	3	2.6	891	12	12.6	Survival	0.72	Edge	1	Volcanic	Shade-tolerant	Exotic
